# Supplementary material for: Genetic Heterogeneity of Induced Pluripotent Stem Cells: Results from 24 Clones Derived from a Single C57BL/6 Mouse
Source: PLoS One. 2015 Mar 23;10(3):e0120585. doi: 10.1371/journal.pone.0120585 (PMC4370741; doi:10.1371/journal.pone.0120585)
Supplement: S3 Table — (XLSX) [file pone.0120585.s003.xlsx]

## Sheet: Sheet1
Clone	chromosome_name	start	stop	reference	variant	type	gene_name	transcript_name	transcript_species	transcript_source	transcript_version	strand	transcript_status	trv_type	c_position	amino_acid_change	ucsc_cons	domain	all_domains	deletion_substructures	transcript_error	default_gene_name	gene_name_source	ensembl_gene_id	Normal_ref_count	Normal_var_count	Normal_VAF	total reads normal	Tumor_ref_count	Tumor_var_count	Tumor_VAF	total reads tumor
Ax1-10	1	65119819	65119819	A	C	SNP	Crygc	NM_001082573.1	mouse	genbank	58_37k	-1	provisional	missense	c.169	p.F57V	0	HMMPfam_Crystall,HMMSmart_XTALbg,superfamily_G_crystallin_SF	HMMPfam_Crystall,HMMSmart_XTALbg,superfamily_G_crystallin_SF	0	no_errors	Unknown	Unknown	Unknown	158	0	0	158	92	75	44.91	167
Ax1-10	2	89770728	89770728	T	G	SNP	Olfr1258	NM_146978.1	mouse	genbank	58_37k	1	provisional	missense	c.761	p.F254C	0	HMMPfam_7tm_1,superfamily_SSF81321	HMMPfam_7tm_1,PatternScan_G_PROTEIN_RECEP_F1_1,PatternScan_LECTIN_LEGUME_ALPHA,superfamily_SSF81321	0	no_errors	Unknown	Unknown	Unknown	340	0	0	340	196	171	46.59	367
Ax1-10	5	148426814	148426814	G	T	SNP	Flt1	NM_010228.3	mouse	genbank	58_37k	-1	provisional	missense	c.2142	p.N714K	0	HMMSmart_SM00408,HMMSmart_SM00409,HMMPfam_I-set,superfamily_Immunoglobulin	HMMPfam_Pkinase_Tyr,HMMSmart_SM00219,PatternScan_RECEPTOR_TYR_KIN_III,HMMSmart_SM00220,HMMSmart_SM00408,HMMSmart_SM00409,PatternScan_PROTEIN_KINASE_TYR,superfamily_Protein kinase-like (PK-like),HMMPfam_I-set,HMMPfam_V-set,HMMPfam_ig,PatternScan_PROTEIN_KINASE_ATP,superfamily_Immunoglobulin	0	no_errors	Unknown	Unknown	Unknown	278	0	0	278	168	152	47.5	320
Ax1-11	1	93202033	93202033	T	G	SNP	Scly	NM_016717.3	mouse	genbank	58_37k	1	validated	splice_site	c.448+2	e4+2	0	0	0	0	no_errors	Unknown	Unknown	Unknown	348	0	0	348	406	423	51.03	829
Ax1-11	1	162971897	162971897	A	G	SNP	Dars2	NM_172644.3	mouse	genbank	58_37k	-1	provisional	missense	c.1912	p.S638P	0	NULL	HMMPfam_GAD,HMMPfam_tRNA-synt_2,HMMPfam_tRNA_anti,superfamily_Nucleic_acid_OB,superfamily_SSF55261,superfamily_SSF55681	0	no_errors	Unknown	Unknown	Unknown	303	0	0	303	397	376	48.64	773
Ax1-11	2	87372495	87372495	A	G	SNP	Olfr153	ENSMUST00000077471	mouse	ensembl	58_37k	1	known	missense	c.304	p.I102V	0	HMMPfam_7tm_1,superfamily_SSF81321	HMMPfam_7tm_1,PatternScan_G_PROTEIN_RECEP_F1_1,superfamily_SSF81321	0	no_errors	Unknown	Unknown	Unknown	285	0	0	285	359	327	47.6	686
Ax1-11	3	92233277	92233277	G	A	SNP	ENSMUSG00000042165	ENSMUST00000047300	mouse	ensembl	58_37k	-1	known	silent	c.39	p.P13	0	NULL	HMMPfam_ARM_1	0	no_errors	Unknown	Unknown	Unknown	180	0	0	180	203	198	49.38	401
Ax1-11	4	46561647	46561647	T	A	SNP	Coro2a	NM_178893.4	mouse	genbank	58_37k	-1	validated	missense	c.461	p.D154V	0	HMMSmart_SM00320,superfamily_WD40 repeat-like,PatternScan_WD_REPEATS_1,HMMPfam_WD40	HMMSmart_SM00320,PatternScan_GLNA_1,superfamily_WD40 repeat-like,HMMPfam_DUF1899,HMMPfam_DUF1900,PatternScan_WD_REPEATS_1,HMMPfam_WD40	0	no_errors	Unknown	Unknown	Unknown	353	0	0	353	431	415	49.05	846
Ax1-11	6	49326191	49326191	G	T	SNP	D330028D13Rik	NM_172727.3	mouse	genbank	58_37k	1	validated	missense	c.328	p.A110S	0	NULL	NULL	0	no_errors	Unknown	Unknown	Unknown	302	0	0	302	375	388	50.79	763
Ax1-11	6	97245592	97245592	A	G	SNP	Frmd4b	NM_145148.2	mouse	genbank	58_37k	-1	validated	silent	c.2670	p.S890	0	NULL	HMMPfam_FERM_N,HMMPfam_FERM_C,PatternScan_FERM_2,HMMPfam_FERM_M,superfamily_Second domain of FERM,HMMSmart_SM00295,superfamily_PH domain-like,superfamily_Ubiquitin-like	0	no_errors	Unknown	Unknown	Unknown	240	0	0	240	359	345	49.01	704
Ax1-11	6	130044628	130044628	C	T	SNP	Klra11	ENSMUST00000112029	mouse	ensembl	58_37k	-1	known	missense	c.67	p.V23M	0	NULL	HMMPfam_Ly49	0	no_errors	Unknown	Unknown	Unknown	373	0	0	373	311	312	50.08	623
Ax1-11	7	28876894	28876894	T	C	SNP	Fcgbp	ENSMUST00000138392	mouse	ensembl	58_37k	1	known	missense	c.2560	p.F854L	0	HMMPfam_VWD,HMMSmart_SM00216,HMMSmart_SM00215	HMMSmart_SM00214,HMMPfam_VWD,HMMSmart_SM00216,superfamily_Serine proterase inhibitors,HMMSmart_SM00274,HMMSmart_SM00215,PatternScan_EGF_2,HMMPfam_C8,HMMPfam_TIL	0	no_errors	Unknown	Unknown	Unknown	297	0	0	297	437	403	47.92	840
Ax1-11	7	30680882	30680882	T	G	SNP	Zfp27	NM_001037707.1	mouse	genbank	58_37k	-1	validated	missense	c.676	p.T226P	0	HMMPfam_zf-C2H2,PatternScan_ZINC_FINGER_C2H2_1,HMMSmart_SM00355,superfamily_C2H2 and C2HC zinc fingers	HMMPfam_KRAB,HMMSmart_SM00349,superfamily_KRAB domain (Kruppel-associated box Pfam 01352),HMMPfam_zf-C2H2,PatternScan_ZINC_FINGER_C2H2_1,HMMSmart_SM00355,superfamily_C2H2 and C2HC zinc fingers	0	no_errors	Unknown	Unknown	Unknown	350	0	0	350	450	444	49.66	894
Ax1-11	8	126426510	126426510	A	G	SNP	Nup133	NM_172288.2	mouse	genbank	58_37k	-1	validated	missense	c.3320	p.L1107P	0	NULL	HMMPfam_Nup133,HMMPfam_Nup133_N	0	no_errors	Unknown	Unknown	Unknown	290	0	0	290	458	455	49.84	913
Ax1-11	9	120475484	120475484	C	T	SNP	Entpd3	NM_178676.4	mouse	genbank	58_37k	1	validated	missense	c.1415	p.P472L	0	HMMPfam_GDA1_CD39	HMMPfam_GDA1_CD39,PatternScan_GDA1_CD39_NTPASE	0	no_errors	Unknown	Unknown	Unknown	302	0	0	302	362	335	48.06	697
Ax1-11	11	54184417	54184417	G	T	SNP	4930404A10Rik	ENSMUST00000094193	mouse	ensembl	58_37k	1	known	missense	c.156	p.L52F	0	NULL	NULL	0	no_errors	Unknown	Unknown	Unknown	404	0	0	404	453	454	50	907
Ax1-11	11	70813237	70813237	T	C	SNP	Dhx33	NM_178367.4	mouse	genbank	58_37k	-1	validated	missense	c.637	p.K213E	0	HMMSmart_SM00487,superfamily_P-loop containing nucleoside triphosphate hydrolases	HMMPfam_Helicase_C,HMMSmart_SM00490,PatternScan_DEAH_ATP_HELICASE,HMMPfam_HA2,HMMPfam_DUF1605,HMMSmart_SM00487,superfamily_P-loop containing nucleoside triphosphate hydrolases	0	no_errors	Unknown	Unknown	Unknown	222	0	0	222	313	313	50	626
Ax1-11	12	7996197	7996197	G	T	SNP	Apob	ENSMUST00000037520	mouse	ensembl	58_37k	1	known	missense	c.1477	p.A493S	0	HMMPfam_Vitellogenin_N,HMMSmart_SM00638,superfamily_Lipovitellin-phosvitin complex superhelical domain	HMMPfam_Vitellogenin_N,HMMSmart_SM00638,HMMPfam_DUF1081,HMMPfam_DUF1943,superfamily_Lipovitellin-phosvitin complex beta-sheet shell regions,superfamily_ARM repeat,superfamily_Lipovitellin-phosvitin complex superhelical domain	0	no_stop_codon	Unknown	Unknown	Unknown	364	0	0	364	347	369	51.46	716
Ax1-11	15	78502820	78502820	G	C	SNP	Elfn2	NM_183141.2	mouse	genbank	58_37k	-1	provisional	missense	c.1956	p.D652E	0	NULL	HMMSmart_LRRCT,HMMPfam_LRR_1,HMMSmart_FN3,superfamily_SSF52058	0	no_errors	Unknown	Unknown	Unknown	300	0	0	300	385	339	46.76	724
Ax1-11	17	56985536	56985536	G	T	SNP	Acsbg2	NM_001039114.1	mouse	genbank	58_37k	-1	provisional	nonsense	c.1907	p.S636*	0	superfamily_Acetyl-CoA synthetase-like	HMMPfam_AMP-binding,PatternScan_AMP_BINDING,superfamily_Acetyl-CoA synthetase-like	0	no_errors	Unknown	Unknown	Unknown	304	0	0	304	418	426	50.47	844
Ax1-11	18	37100731	37100731	C	T	SNP	Pcdha11	ENSMUST00000115662	mouse	ensembl	58_37k	1	known	missense	c.1760	p.S587L	0	HMMPfam_Cadherin,superfamily_Cadherin	HMMPfam_Cadherin,HMMSmart_CA,PatternScan_CADHERIN_1,HMMPfam_Cadherin_2,superfamily_Cadherin	0	no_errors	Unknown	Unknown	Unknown	370	0	0	370	447	399	47.16	846
Ax1-11	19	5880022	5880022	T	C	SNP	LOC674488	XR_030935.1	mouse	genbank	58_37k	-1	model	rna	NULL	NULL	0	0	0	0	pseudogene	Unknown	Unknown	Unknown	310	0	0	310	418	454	52.06	872
Ax1-11	19	45822680	45822680	T	G	SNP	Npm3	NM_008723.1	mouse	genbank	58_37k	-1	provisional	missense	c.509	p.K170T	0	HMMPfam_Nucleoplasmin	HMMPfam_Nucleoplasmin,superfamily_Nucleoplasmin	0	no_errors	Unknown	Unknown	Unknown	303	0	0	303	411	396	49.01	807
Ax1-11	X	138159389	138159389	T	A	SNP	Irs4	NM_010572.2	mouse	genbank	58_37k	-1	validated	missense	c.353	p.K118M	0	HMMPfam_PH,HMMSmart_PH,superfamily_SSF50729	HMMPfam_PH,HMMSmart_PH,HMMPfam_IRS,HMMSmart_PTBI,superfamily_SSF50729	0	no_errors	Unknown	Unknown	Unknown	139	0	0	139	0	267	100	267
Ax1-14	2	180735200	180735200	C	T	SNP	Col20a1	ENSMUST00000108855	mouse	ensembl	58_37k	1	known	missense	c.2198	p.P733L	0	NULL	HMMPfam_VWA,HMMSmart_VWA,HMMSmart_TSPN,HMMPfam_fn3,HMMSmart_FN3,HMMPfam_Collagen,superfamily_FN_III-like,superfamily_ConA_like_lec_gl,superfamily_SSF53300	0	no_errors	Unknown	Unknown	Unknown	328	0	0	328	390	366	48.35	756
Ax1-14	6	67675361	67675361	T	A	SNP	ENSMUSG00000076503	ENSMUST00000103304	mouse	ensembl	58_37k	1	known	missense	c.68	p.V23E	0	HMMPfam_V-set,superfamily_Immunoglobulin	HMMSmart_SM00406,HMMPfam_V-set,superfamily_Immunoglobulin	0	no_stop_codon:bad_bp_length_for_coding_region	Unknown	Unknown	Unknown	368	0	0	368	373	333	47.03	706
Ax1-14	7	17743811	17743811	A	G	SNP	Ceacam3	XM_357710.6	mouse	genbank	58_37k	1	model	missense	c.1129	p.T377A	0	NULL	HMMSmart_SM00408,HMMSmart_SM00409,HMMPfam_V-set,HMMPfam_ig,superfamily_Immunoglobulin	0	no_errors	Unknown	Unknown	Unknown	308	0	0	308	403	377	48.33	780
Ax1-14	9	75303490	75303490	A	T	SNP	Leo1	NM_001039522.1	mouse	genbank	58_37k	1	validated	missense	c.1386	p.K462N	0	HMMPfam_Leo1	HMMPfam_Leo1	0	no_errors	Unknown	Unknown	Unknown	254	0	0	254	358	326	47.66	684
Ax1-14	10	75874905	75874905	T	A	SNP	Pcnt	NM_008787.3	mouse	genbank	58_37k	-1	validated	silent	c.2799	p.R933	0	NULL	HMMPfam_PACT_coil_coil	0	no_errors	Unknown	Unknown	Unknown	282	0	0	282	423	397	48.36	820
Ax1-14	15	85649257	85649257	A	C	SNP	Pkdrej	NM_011105.2	mouse	genbank	58_37k	-1	validated	silent	c.2907	p.R969	0	NULL	HMMPfam_PLAT,HMMSmart_SM00308,HMMPfam_REJ,superfamily_Lipase/lipooxygenase domain (PLAT/LH2 domain),HMMPfam_PKD_channel	0	no_errors	Unknown	Unknown	Unknown	368	0	0	368	425	420	49.65	845
Ax1-14	17	56996331	56996331	G	T	SNP	Acsbg2	NM_001039114.1	mouse	genbank	58_37k	-1	provisional	missense	c.700	p.P234T	0	HMMPfam_AMP-binding,PatternScan_AMP_BINDING,superfamily_Acetyl-CoA synthetase-like	HMMPfam_AMP-binding,PatternScan_AMP_BINDING,superfamily_Acetyl-CoA synthetase-like	0	no_errors	Unknown	Unknown	Unknown	365	0	0	365	443	472	51.47	915
Ax1-14	18	37455036	37455036	T	C	SNP	Pcdhb2	NM_053127.2	mouse	genbank	58_37k	1	validated	missense	c.407	p.L136P	0	superfamily_Cadherin	HMMPfam_Cadherin,HMMSmart_CA,PatternScan_CADHERIN_1,HMMPfam_Cadherin_2,superfamily_Cadherin	0	no_errors	Unknown	Unknown	Unknown	369	0	0	369	368	323	46.68	691
Ax1-14	X	45316398	45316398	T	C	SNP	Ocrl	NM_177215.3	mouse	genbank	58_37k	1	provisional	silent	c.2547	p.S849	0	HMMPfam_RhoGAP,HMMSmart_RhoGAP,superfamily_Rho_GAP	HMMPfam_RhoGAP,HMMSmart_RhoGAP,HMMSmart_IPPc,HMMPfam_Exo_endo_phos,superfamily_Exo_endo_phos,superfamily_Rho_GAP	0	no_errors	Unknown	Unknown	Unknown	179	0	0	179	1	408	99.76	409
Ax1-16	2	25360071	25360071	T	C	SNP	Fbxw5	NM_013908.4	mouse	genbank	58_37k	1	provisional	missense	c.1388	p.L463P	0	HMMSmart_SM00320,superfamily_WD40 repeat-like	HMMSmart_SM00320,HMMPfam_F-box,HMMSmart_SM00256,superfamily_WD40 repeat-like,HMMPfam_WD40,superfamily_F-box domain	0	no_errors	Unknown	Unknown	Unknown	238	0	0	238	228	201	46.85	429
Ax1-16	3	35907712	35907712	A	T	SNP	ENSMUSG00000086392	ENSMUST00000144118	mouse	ensembl	58_37k	1	known	rna	NULL	NULL	0	0	0	0	no_errors	Unknown	Unknown	Unknown	353	0	0	353	244	269	52.44	513
Ax1-16	3	40661800	40661800	A	C	SNP	ENSMUSG00000074621	ENSMUST00000056214	mouse	ensembl	58_37k	1	known	missense	c.161	p.K54T	0	HMMPfam_DUF2048	HMMPfam_DUF2048	0	no_errors	Unknown	Unknown	Unknown	304	0	0	304	208	190	47.62	398
Ax1-16	3	85942467	85942467	A	C	SNP	Rps3a	NM_016959.4	mouse	genbank	58_37k	-1	validated	missense	c.611	p.I204S	0	HMMPfam_Ribosomal_S3Ae	HMMPfam_Ribosomal_S3Ae,PatternScan_RIBOSOMAL_S3AE	0	no_errors	Unknown	Unknown	Unknown	296	0	0	296	251	234	48.25	485
Ax1-16	3	94231900	94231900	T	G	SNP	Tdrkh	NM_028307.1	mouse	genbank	58_37k	1	provisional	missense	c.1007	p.L336R	0	HMMPfam_TUDOR	HMMSmart_TUDOR,HMMSmart_KH,HMMPfam_TUDOR,HMMPfam_KH_1,superfamily_SSF54791,superfamily_SSF63748	0	no_errors	Unknown	Unknown	Unknown	272	0	0	272	210	217	50.82	427
Ax1-16	3	98684383	98684383	G	T	SNP	Hao2	NM_019545.4	mouse	genbank	58_37k	-1	validated	silent	c.652	p.R218	0	HMMPfam_FMN_dh,superfamily_FMN-linked oxidoreductases	HMMPfam_FMN_dh,PatternScan_FMN_HYDROXY_ACID_DH_1,superfamily_FMN-linked oxidoreductases	0	no_errors	Unknown	Unknown	Unknown	223	0	0	223	185	234	55.71	419
Ax1-16	4	82629308	82629308	T	C	SNP	Frem1	NM_177863.4	mouse	genbank	58_37k	-1	provisional	silent	c.2886	p.G962	0	NULL	HMMPfam_Lectin_C,HMMSmart_SM00034,superfamily_Cadherin-like,superfamily_C-type lectin-like	0	no_errors	Unknown	Unknown	Unknown	298	0	0	298	238	236	49.79	474
Ax1-16	4	108304211	108304211	A	C	SNP	Cc2d1b	NM_177045.3	mouse	genbank	58_37k	1	provisional	missense	c.2238	p.Q746H	0	HMMPfam_C2,HMMSmart_SM00239,superfamily_C2 domain (Calcium/lipid-binding domain CaLB)	HMMPfam_C2,HMMSmart_SM00239,HMMSmart_SM00685,superfamily_C2 domain (Calcium/lipid-binding domain CaLB)	0	no_errors	Unknown	Unknown	Unknown	318	0	0	318	274	260	48.69	534
Ax1-16	7	110926421	110926421	A	C	SNP	Olfr68	NM_013620.2	mouse	genbank	58_37k	-1	validated	missense	c.437	p.L146R	0	HMMPfam_7tm_1,superfamily_Family A G protein-coupled receptor-like	HMMPfam_7tm_1,PatternScan_G_PROTEIN_RECEP_F1_1,superfamily_Family A G protein-coupled receptor-like	0	no_errors	Unknown	Unknown	Unknown	383	0	0	383	245	274	52.59	519
Ax1-16	7	114734198	114734198	A	C	SNP	Olfml1	ENSMUST00000062176	mouse	ensembl	58_37k	1	known	missense	c.954	p.E318D	0	HMMPfam_OLF,HMMSmart_SM00284	HMMPfam_OLF,HMMSmart_SM00284	0	no_errors	Unknown	Unknown	Unknown	293	0	0	293	275	270	49.54	545
Ax1-16	8	113565421	113565421	T	G	SNP	Aars	NM_146217.3	mouse	genbank	58_37k	1	validated	missense	c.523	p.F175V	0	HMMPfam_tRNA-synt_2c,superfamily_SSF55681	HMMPfam_DHHA1,HMMPfam_tRNA_SAD,superfamily_Ala-tRNA-synth_IIc_anticod-bd,superfamily_Thr/Ala-tRNA-synth_IIc_edit,HMMPfam_tRNA-synt_2c,superfamily_SSF55681	0	no_errors	Unknown	Unknown	Unknown	324	0	0	324	314	280	47.14	594
Ax1-16	9	56469055	56469055	G	A	SNP	Lingo1	NM_181074.4	mouse	genbank	58_37k	-1	provisional	missense	c.56	p.P19L	0	NULL	HMMPfam_LRRNT,HMMSmart_LRRNT,HMMSmart_LRRCT,HMMPfam_LRR_1,HMMSmart_LRR_TYP,HMMSmart_IGc2,HMMPfam_I-set,superfamily_SSF48726,superfamily_SSF52058	0	no_errors	Unknown	Unknown	Unknown	234	0	0	234	199	181	47.63	380
Ax1-16	11	23319006	23319006	G	A	SNP	Usp34	ENSMUST00000137823	mouse	ensembl	58_37k	1	known	nonsense	c.5195	p.W1732*	0	NULL	HMMPfam_UCH,PatternScan_UCH_2_1,PatternScan_UCH_2_2,superfamily_Cysteine proteinases	0	pseudogene:no_stop_codon:bad_bp_length_for_coding_region	Unknown	Unknown	Unknown	340	0	0	340	263	229	46.54	492
Ax1-16	11	82258626	82258626	C	T	SNP	Tmem132e	NM_023438.2	mouse	genbank	58_37k	1	provisional	missense	c.2755	p.R919C	0	NULL	NULL	0	no_errors	Unknown	Unknown	Unknown	284	0	0	284	240	252	51.22	492
Ax1-16	11	117710694	117710694	G	C	SNP	Birc5	NM_009689.2	mouse	genbank	58_37k	1	reviewed	missense	c.30	p.W10C	0	superfamily_Inhibitor of apoptosis (IAP) repeat	HMMPfam_BIR,HMMSmart_SM00238,superfamily_Inhibitor of apoptosis (IAP) repeat	0	no_errors	Unknown	Unknown	Unknown	270	0	0	270	281	235	45.45	516
Ax1-16	13	21703077	21703077	T	G	SNP	Olfr1362	NM_146744.1	mouse	genbank	58_37k	-1	provisional	missense	c.760	p.S254R	0	HMMPfam_7tm_1,superfamily_SSF81321	HMMPfam_7tm_1,PatternScan_G_PROTEIN_RECEP_F1_1,superfamily_SSF81321	0	no_errors	Unknown	Unknown	Unknown	283	0	0	283	216	192	47.06	408
Ax1-16	13	43264151	43264151	G	A	SNP	Tbc1d7	NM_025935.2	mouse	genbank	58_37k	-1	provisional	missense	c.185	p.A62V	0	superfamily_Ypt/Rab-GAP domain of gyp1p	superfamily_Ypt/Rab-GAP domain of gyp1p	0	no_errors	Unknown	Unknown	Unknown	300	0	0	300	210	203	49.15	413
Ax1-16	14	55577447	55577447	G	T	SNP	Myh6	NM_010856.4	mouse	genbank	58_37k	-1	validated	missense	c.1731	p.H577Q	0	HMMPfam_Myosin_head,HMMSmart_SM00242,superfamily_P-loop containing nucleoside triphosphate hydrolases	HMMPfam_IQ,HMMPfam_Myosin_head,HMMSmart_SM00242,HMMPfam_Myosin_tail_1,HMMPfam_Myosin_N,superfamily_Prefoldin,superfamily_P-loop containing nucleoside triphosphate hydrolases	0	no_errors	Unknown	Unknown	Unknown	362	0	0	362	289	272	48.48	561
Ax1-16	15	57654086	57654086	A	C	SNP	Zhx2	NM_199449.2	mouse	genbank	58_37k	1	validated	missense	c.1295	p.K432T	0	NULL	HMMPfam_Homeobox,HMMSmart_HOX,PatternScan_ZINC_FINGER_C2H2_1,superfamily_Homeodomain_like,HMMSmart_ZnF_C2H2,PatternScan_HOMEOBOX_1	0	no_errors	Unknown	Unknown	Unknown	266	0	0	266	212	226	51.48	438
Ax1-16	15	88653536	88653536	A	G	SNP	Creld2	NM_029720.2	mouse	genbank	58_37k	1	provisional	missense	c.626	p.N209S	0	HMMSmart_FU,superfamily_Grow_fac_recept	PatternScan_ASX_HYDROXYL,HMMSmart_EGF_CA,HMMSmart_EGF,HMMSmart_FU,superfamily_Grow_fac_recept,PatternScan_EGF_1,PatternScan_EGF_2,HMMPfam_EGF_CA,PatternScan_EGF_CA	0	no_errors	Unknown	Unknown	Unknown	369	0	0	369	303	331	52.21	634
Ax1-16	16	72989899	72989899	C	T	SNP	Robo1	NM_019413.2	mouse	genbank	58_37k	1	validated	silent	c.2553	p.I851	0	NULL	HMMSmart_SM00406,HMMSmart_SM00408,HMMSmart_SM00409,HMMPfam_fn3,HMMSmart_SM00060,superfamily_Fibronectin type III,HMMPfam_I-set,superfamily_Immunoglobulin	0	no_errors	Unknown	Unknown	Unknown	281	0	0	281	212	214	50.23	426
Ax1-16	17	35482121	35482121	A	G	SNP	H2-Q2	NM_010392.2	mouse	genbank	58_37k	1	provisional	missense	c.905	p.D302G	0	NULL	HMMPfam_MHC_I,PatternScan_IG_MHC,HMMPfam_C1-set,HMMSmart_IGc1,HMMPfam_MHC_I_C,superfamily_MHC_I/II-like_Ag-recog,superfamily_SSF48726	0	no_errors	Unknown	Unknown	Unknown	312	0	0	312	235	204	46.47	439
Ax1-16	17	37222430	37222430	T	G	SNP	Olfr90	NM_146477.2	mouse	genbank	58_37k	-1	validated	missense	c.679	p.S227R	0	HMMPfam_7tm_1,superfamily_SSF81321	HMMPfam_7tm_1,PatternScan_G_PROTEIN_RECEP_F1_1,superfamily_SSF81321	0	no_errors	Unknown	Unknown	Unknown	283	0	0	283	233	233	50	466
Ax1-16	17	76683820	76683820	A	C	SNP	LOC100043886	XM_001481192.1	mouse	genbank	58_37k	-1	model	missense	c.382	p.F128V	0	HMMPfam_Pcc1	HMMPfam_Pcc1	0	pseudogene	Unknown	Unknown	Unknown	411	0	0	411	252	208	45.22	460
Ax1-16	X	7515520	7515520	A	C	SNP	Hdac6	NM_010413.3	mouse	genbank	58_37k	-1	validated	silent	c.1245	p.P415	0	superfamily_SSF52768	HMMPfam_Hist_deacetyl,HMMPfam_zf-UBP,HMMSmart_ZnF_UBP,superfamily_SSF52768	0	no_errors	Unknown	Unknown	Unknown	174	0	0	174	0	309	100	309
Ax1-18	1	20191259	20191259	C	A	SNP	Pkhd1	NM_153179.3	mouse	genbank	58_37k	-1	validated	missense	c.9150	p.Q3050H	0	superfamily_Pectin lyase-like	HMMPfam_TIG,HMMSmart_SM00429,HMMSmart_SM00710,superfamily_Pectin lyase-like,superfamily_E set domains,PatternScan_EF_HAND_1,HMMPfam_G8,superfamily_Anthrax protective antigen	0	no_errors	Unknown	Unknown	Unknown	342	0	0	342	157	132	45.67	289
Ax1-18	1	87411143	87411143	A	C	SNP	LOC100039794	XM_001473524.1	mouse	genbank	58_37k	1	model	missense	c.1245	p.E415D	0	HMMSmart_SM00297,superfamily_Bromodomain	HMMPfam_SAND,HMMSmart_SM00258,HMMPfam_Bromodomain,HMMSmart_SM00297,superfamily_Bromodomain,HMMSmart_SM00249,superfamily_SAND domain-like,superfamily_FYVE/PHD zinc finger,PatternScan_ZF_PHD_1,HMMPfam_PHD	0	no_errors	Unknown	Unknown	Unknown	196	0	0	196	92	74	44.58	166
Ax1-18	1	133560888	133560888	A	G	SNP	Ctse	NM_007799.3	mouse	genbank	58_37k	1	validated	missense	c.374	p.Q125R	0	HMMPfam_Asp,superfamily_Pept_Aspartic	HMMPfam_Asp,PatternScan_ASP_PROTEASE,superfamily_Pept_Aspartic,HMMPfam_A1_Propeptide	0	no_errors	Unknown	Unknown	Unknown	332	0	0	332	168	209	55.44	377
Ax1-18	2	67352880	67352880	T	C	SNP	Xirp2	NM_001024618.2	mouse	genbank	58_37k	1	provisional	silent	c.7407	p.S2469	0	NULL	HMMPfam_LIM,HMMSmart_SM00132,PatternScan_LIM_DOMAIN_1,PatternScan_SER_THR_PHOSPHATASE,HMMPfam_Xin,superfamily_Glucocorticoid receptor-like (DNA-binding domain)	0	no_errors	Unknown	Unknown	Unknown	337	0	0	337	177	175	49.72	352
Ax1-18	2	120128566	120128566	A	G	SNP	Pla2g4f	NM_001024145.2	mouse	genbank	58_37k	-1	validated	silent	c.1887	p.T629	0	HMMSmart_PLAc,superfamily_Acyl_Trfase/lysoPlipase	HMMPfam_C2,HMMSmart_C2,HMMPfam_PLA2_B,HMMSmart_PLAc,superfamily_C2_CaLB,superfamily_Acyl_Trfase/lysoPlipase	0	no_errors	Unknown	Unknown	Unknown	402	0	0	402	228	227	49.89	455
Ax1-18	4	115314478	115314478	A	T	SNP	Cyp4b1	NM_007823.2	mouse	genbank	58_37k	-1	provisional	missense	c.295	p.Y99N	0	HMMPfam_p450,superfamily_Cytochrome P450	HMMPfam_p450,superfamily_Cytochrome P450,PatternScan_CYTOCHROME_P450	0	no_errors	Unknown	Unknown	Unknown	271	0	0	271	194	173	47.14	367
Ax1-18	5	38938318	38938318	T	A	SNP	Wdr1	NM_011715.2	mouse	genbank	58_37k	-1	provisional	missense	c.242	p.K81M	0	HMMSmart_SM00320,superfamily_WD40 repeat-like,HMMPfam_WD40	HMMSmart_SM00320,superfamily_WD40 repeat-like,PatternScan_WD_REPEATS_1,HMMPfam_WD40	0	no_errors	Unknown	Unknown	Unknown	332	0	0	332	176	184	51.11	360
Ax1-18	5	149114848	149114848	G	T	SNP	Mtus2	ENSMUST00000152105	mouse	ensembl	58_37k	1	known	nonsense	c.34	p.E12*	0	NULL	NULL	0	no_stop_codon:bad_bp_length_for_coding_region	Unknown	Unknown	Unknown	330	0	0	330	183	148	44.71	331
Ax1-18	6	69676796	69676796	T	C	SNP	ENSMUSG00000076563	ENSMUST00000103364	mouse	ensembl	58_37k	-1	known	missense	c.118	p.S40G	0	HMMSmart_SM00406,HMMSmart_SM00408,HMMSmart_SM00409,HMMPfam_V-set,superfamily_Immunoglobulin	HMMSmart_SM00406,HMMSmart_SM00408,HMMSmart_SM00409,HMMPfam_V-set,superfamily_Immunoglobulin	0	no_stop_codon:bad_bp_length_for_coding_region	Unknown	Unknown	Unknown	359	0	0	359	140	127	47.57	267
Ax1-18	7	11165910	11165910	G	T	SNP	Vmn1r69	NM_145842.3	mouse	genbank	58_37k	-1	validated	missense	c.242	p.A81E	0	superfamily_SSF81321	HMMPfam_V1R,superfamily_SSF81321	0	no_errors	Unknown	Unknown	Unknown	376	0	0	376	174	190	52.2	364
Ax1-18	7	11300297	11300297	C	T	SNP	Nlrp4b	NM_172481.2	mouse	genbank	58_37k	1	provisional	silent	c.1077	p.C359	0	NULL	HMMPfam_LRR_1,HMMPfam_PAAD_DAPIN,HMMPfam_NACHT,superfamily_DEATH_like,superfamily_SSF52047	0	no_errors	Unknown	Unknown	Unknown	283	0	0	283	140	114	44.88	254
Ax1-18	7	111970448	111970448	C	A	SNP	LOC233637	XM_001476895.1	mouse	genbank	58_37k	1	model	missense	c.839	p.S280Y	0	HMMSmart_SM00102,superfamily_Actin depolymerizing proteins	HMMPfam_Cofilin_ADF,HMMSmart_SM00102,superfamily_Actin depolymerizing proteins	0	no_errors	Unknown	Unknown	Unknown	321	0	0	321	149	187	55.49	336
Ax1-18	9	19724859	19724859	G	C	SNP	Olfr77	NM_146339.3	mouse	genbank	58_37k	1	validated	missense	c.205	p.V69L	0	HMMPfam_7tm_1,superfamily_SSF81321	HMMPfam_7tm_1,PatternScan_G_PROTEIN_RECEP_F1_1,superfamily_SSF81321	0	no_errors	Unknown	Unknown	Unknown	312	0	0	312	154	158	50.64	312
Ax1-18	10	78480380	78480380	T	A	SNP	Olfr1351	NM_147040.1	mouse	genbank	58_37k	1	validated	missense	c.312	p.F104L	0	HMMPfam_7tm_1,superfamily_SSF81321	HMMPfam_7tm_1,superfamily_SSF81321	0	no_errors	Unknown	Unknown	Unknown	215	0	0	215	115	105	47.51	220
Ax1-18	15	84972004	84972004	C	T	SNP	Ribc2	ENSMUST00000023067	mouse	ensembl	58_37k	1	known	silent	c.546	p.D182	0	HMMPfam_RIB43A	HMMPfam_RIB43A	0	no_errors	Unknown	Unknown	Unknown	271	0	0	271	0	383	100	383
Ax1-18	16	17257523	17257523	C	G	SNP	Hic2	NM_178922.3	mouse	genbank	58_37k	1	validated	missense	c.122	p.A41G	0	superfamily_BTB/POZ_fold,HMMPfam_BTB	HMMSmart_BTB,HMMPfam_zf-C2H2,PatternScan_ZINC_FINGER_C2H2_1,superfamily_BTB/POZ_fold,HMMPfam_BTB,HMMSmart_ZnF_C2H2,superfamily_SSF57667	0	no_errors	Unknown	Unknown	Unknown	312	0	0	312	193	192	49.87	385
Ax1-18	17	29320950	29320950	C	G	SNP	Cpne5	NM_153166.2	mouse	genbank	58_37k	-1	reviewed	missense	c.655	p.E219Q	0	HMMPfam_C2,HMMSmart_C2,superfamily_C2_CaLB	HMMPfam_C2,HMMSmart_C2,HMMSmart_VWA,superfamily_C2_CaLB,HMMPfam_Copine,superfamily_SSF53300	0	no_errors	Unknown	Unknown	Unknown	388	0	0	388	193	242	55.5	435
Ax1-18	18	65408553	65408553	T	G	SNP	ENSMUSG00000065402	ENSMUST00000083468	mouse	ensembl	58_37k	1	known	rna	NULL	NULL	0	0	0	0	no_errors	Unknown	Unknown	Unknown	354	0	0	354	161	201	55.52	362
Ax1-18	19	47590702	47590702	T	A	SNP	Obfc1	NM_175360.2	mouse	genbank	58_37k	-1	validated	nonsense	c.490	p.K164*	0	HMMPfam_tRNA_anti,superfamily_Nucleic_acid_OB	HMMPfam_tRNA_anti,HMMPfam_DUF1879,superfamily_Nucleic_acid_OB	0	no_errors	Unknown	Unknown	Unknown	319	0	0	319	190	190	50	380
Ax1-2	1	75143105	75143105	A	C	SNP	Fam134a	NM_170755.2	mouse	genbank	58_37k	1	validated	missense	c.1102	p.S368R	0	NULL	NULL	0	no_errors	Unknown	Unknown	Unknown	366	0	0	366	249	259	50.98	508
Ax1-2	1	95921940	95921940	T	G	SNP	Neu4	NM_173772.3	mouse	genbank	58_37k	1	validated	missense	c.1384	p.L462V	0	NULL	superfamily_Sialidases (neuraminidases)	0	no_errors	Unknown	Unknown	Unknown	357	0	0	357	221	263	54.34	484
Ax1-2	2	40512974	40512974	A	G	SNP	Lrp1b	NM_053011.2	mouse	genbank	58_37k	-1	validated	missense	c.12715	p.C4239R	0	HMMSmart_SM00179,HMMSmart_SM00181,PatternScan_EGF_1,superfamily_EGF/Laminin	HMMPfam_Ldl_recept_b,HMMSmart_SM00135,PatternScan_ASX_HYDROXYL,HMMPfam_NHL,HMMSmart_SM00179,HMMPfam_Ldl_recept_a,HMMSmart_SM00192,PatternScan_LDLRA_1,superfamily_LDL receptor-like module,HMMPfam_EGF,HMMSmart_SM00181,PatternScan_EGF_1,PatternScan_EGF_2,HMMPfam_EGF_CA,PatternScan_EGF_CA,superfamily_EGF/Laminin,superfamily_YWTD domain	0	no_errors	Unknown	Unknown	Unknown	366	0	0	366	196	172	46.74	368
Ax1-2	5	35440918	35440918	T	G	SNP	Lrpap1	NM_013587.2	mouse	genbank	58_37k	-1	provisional	missense	c.485	p.K162T	0	HMMPfam_Alpha-2-MRAP_C	PatternScan_ER_TARGET,HMMPfam_Alpha-2-MRAP_N,superfamily_alpha-2-Macroglobulin receptor associated protein (RAP) domain 1,HMMPfam_Alpha-2-MRAP_C	0	no_errors	Unknown	Unknown	Unknown	355	0	0	355	237	239	50.21	476
Ax1-2	10	51795649	51795649	C	A	SNP	Ros1	NM_011282.2	mouse	genbank	58_37k	-1	validated	silent	c.5889	p.V1963	0	HMMPfam_Pkinase_Tyr,HMMSmart_TyrKc,superfamily_Kinase_like,PatternScan_PROTEIN_KINASE_ATP	HMMSmart_LY,HMMPfam_Pkinase_Tyr,HMMSmart_TyrKc,HMMPfam_fn3,HMMSmart_FN3,PatternScan_PROTEIN_KINASE_TYR,superfamily_FN_III-like,superfamily_Kinase_like,PatternScan_PROTEIN_KINASE_ATP,superfamily_SSF63825	0	no_errors	Unknown	Unknown	Unknown	360	0	0	360	228	243	51.59	471
Ax1-2	14	75623932	75623932	C	T	SNP	Lcp1	NM_008879.3	mouse	genbank	58_37k	1	provisional	silent	c.1557	p.D519	0	HMMPfam_CH,HMMSmart_CH,superfamily_Calponin-homology	PatternScan_ACTININ_1,PatternScan_ACTININ_2,HMMPfam_CH,HMMSmart_CH,HMMSmart_EFh,superfamily_Calponin-homology,PatternScan_EF_HAND_1,HMMPfam_efhand,superfamily_SSF47473	0	no_errors	Unknown	Unknown	Unknown	324	0	0	324	214	241	52.97	455
Ax1-2	16	22987658	22987658	T	C	SNP	Kng2	ENSMUST00000039338	mouse	ensembl	58_37k	-1	known	missense	c.1244	p.Q415R	0	NULL	HMMPfam_Cystatin,HMMSmart_CY,PatternScan_CYSTATIN,superfamily_SSF54403	0	no_errors	Unknown	Unknown	Unknown	402	0	0	402	316	282	47.16	598
Ax1-23	1	57942740	57942740	A	T	SNP	Spats2l	NM_144882.4	mouse	genbank	58_37k	1	validated	missense	c.392	p.E131V	0	HMMPfam_DUF1387	HMMPfam_DUF1387	0	no_errors	Unknown	Unknown	Unknown	421	0	0	421	190	180	48.65	370
Ax1-23	1	135255968	135255968	G	T	SNP	Ren1	ENSMUST00000112288	mouse	ensembl	58_37k	1	known	missense	c.1075	p.G359C	0	HMMPfam_Asp,superfamily_Acid proteases	HMMPfam_Asp,PatternScan_ASP_PROTEASE,superfamily_Acid proteases,HMMPfam_A1_Propeptide	0	no_errors	Unknown	Unknown	Unknown	314	0	0	314	187	201	51.67	388
Ax1-23	2	76609401	76609401	G	A	SNP	Ttn	NM_011652.3	mouse	genbank	58_37k	-1	validated	silent	c.50637	p.F16879	0	HMMSmart_SM00408,HMMSmart_SM00409	HMMSmart_SM00219,HMMSmart_SM00220,PatternScan_IG_MHC,HMMSmart_SM00406,HMMSmart_SM00408,HMMSmart_SM00409,HMMSmart_SM00060,PatternScan_PROTEIN_KINASE_TYR,PatternScan_FGGY_KINASES_1,PatternScan_PEROXIDASE_1	0	no_errors	Unknown	Unknown	Unknown	362	0	0	362	231	214	48.09	445
Ax1-23	3	96518016	96518016	A	G	SNP	Polr3c	ENSMUST00000029741	mouse	ensembl	58_37k	-1	known	splice_site	c.1370+2	e12+2	0	0	0	0	no_errors	Unknown	Unknown	Unknown	334	0	0	334	254	5648y68555658t8tt8t47yj641byu jmj;y69y06pjj8yhjo8y0j	44.66	#VALUE!
Ax1-23	5	81330151	81330151	A	C	SNP	LOC100039384	XR_030982.1	mouse	genbank	58_37k	-1	model	rna	NULL	NULL	0	0	0	0	pseudogene	Unknown	Unknown	Unknown	375	0	0	375	124	151	54.91	275
Ax1-23	6	65651546	65651546	A	C	SNP	A930038C07Rik	NM_172399.3	mouse	genbank	58_37k	1	validated	missense	c.298	p.S100R	0	NULL	HMMSmart_FN3,superfamily_FN_III-like,HMMPfam_DUF2369	0	no_errors	Unknown	Unknown	Unknown	369	0	0	369	191	167	46.52	358
Ax1-23	7	27342992	27342992	A	C	SNP	Nlrp9a	NM_001048219.1	mouse	genbank	58_37k	1	validated	missense	c.1015	p.I339L	0	NULL	HMMSmart_SM00368,HMMPfam_PAAD_DAPIN,HMMPfam_NACHT,superfamily_DEATH domain,superfamily_RNI-like	0	no_errors	Unknown	Unknown	Unknown	339	0	0	339	197	187	48.57	384
Ax1-23	9	20734598	20734598	A	C	SNP	Dnmt1	NM_010066.3	mouse	genbank	58_37k	-1	validated	missense	c.837	p.S279R	0	NULL	HMMPfam_BAH,HMMSmart_SM00439,HMMPfam_DNA_methylase,HMMPfam_zf-CXXC,HMMPfam_DMAP_binding,PatternScan_C5_MTASE_1,PatternScan_C5_MTASE_2,superfamily_S-adenosyl-L-methionine-dependent methyltransferases	0	no_errors	Unknown	Unknown	Unknown	365	0	0	365	206	213	50.84	419
Ax1-23	9	56904547	56904547	T	G	SNP	Ptpn9	NM_019651.2	mouse	genbank	58_37k	1	provisional	missense	c.1156	p.F386V	0	HMMPfam_Y_phosphatase,HMMSmart_SM00194,superfamily_(Phosphotyrosine protein) phosphatases II	HMMPfam_Y_phosphatase,HMMSmart_SM00194,HMMPfam_CRAL_TRIO,HMMSmart_SM00516,superfamily_CRAL/TRIO domain,HMMSmart_SM00404,HMMPfam_CRAL_TRIO_N,superfamily_CRAL/TRIO N-terminal domain,PatternScan_TYR_PHOSPHATASE_1,superfamily_(Phosphotyrosine protein) phosphatases II	0	no_errors	Unknown	Unknown	Unknown	379	0	0	379	233	200	46.08	433
Ax1-23	10	20737728	20737728	A	C	SNP	Ahi1	NM_026203.2	mouse	genbank	58_37k	1	validated	missense	c.2551	p.N851H	0	NULL	HMMPfam_SH3_1,HMMSmart_SM00326,superfamily_SH3-domain,HMMSmart_SM00320,superfamily_WD40 repeat-like,HMMPfam_WD40	0	no_errors	Unknown	Unknown	Unknown	259	0	0	259	192	155	44.67	347
Ax1-23	10	39472453	39472453	T	C	SNP	EG666304	XR_001938.1	mouse	genbank	58_37k	1	model	rna	NULL	NULL	0	0	0	0	pseudogene	Unknown	Unknown	Unknown	252	0	0	252	179	127	41.5	306
Ax1-23	10	50473896	50473896	T	G	SNP	Ascc3	ENSMUST00000035606	mouse	ensembl	58_37k	1	known	silent	c.5286	p.T1762	0	superfamily_P-loop containing nucleoside triphosphate hydrolases	HMMPfam_Helicase_C,HMMSmart_SM00490,HMMSmart_SM00382,HMMPfam_Sec63,HMMPfam_DEAD,HMMSmart_SM00487,HMMSmart_SM00611,superfamily_P-loop containing nucleoside triphosphate hydrolases	0	no_errors	Unknown	Unknown	Unknown	377	0	0	377	197	167	45.88	364
Ax1-23	10	62285496	62285496	T	G	SNP	ENSMUSG00000047146	ENSMUST00000099675	mouse	ensembl	58_37k	-1	known	missense	c.268	p.S90R	0	NULL	NULL	0	no_stop_codon	Unknown	Unknown	Unknown	289	0	0	289	173	156	47.42	329
Ax1-23	10	102007890	102007890	G	T	SNP	Rassf9	NM_146240.4	mouse	genbank	58_37k	1	provisional	silent	c.498	p.R166	0	NULL	HMMSmart_RA	0	no_errors	Unknown	Unknown	Unknown	324	0	0	324	154	171	52.45	325
Ax1-23	10	128687916	128687916	G	T	SNP	Olfr1518	NM_146545.2	mouse	genbank	58_37k	1	validated	nonsense	c.325	p.E109*	0	HMMPfam_7tm_1,PatternScan_G_PROTEIN_RECEP_F1_1,superfamily_SSF81321	HMMPfam_7tm_1,PatternScan_G_PROTEIN_RECEP_F1_1,superfamily_SSF81321	0	no_errors	Unknown	Unknown	Unknown	301	0	0	301	148	164	52.56	312
Ax1-23	11	22920255	22920255	A	C	SNP	Fam161a	NM_028672.2	mouse	genbank	58_37k	1	validated	missense	c.351	p.K117N	0	NULL	HMMPfam_UPF0564	0	no_errors	Unknown	Unknown	Unknown	373	0	0	373	223	221	49.77	444
Ax1-23	17	35279510	35279510	T	C	SNP	Bat3	ENSMUST00000087274	mouse	ensembl	58_37k	1	known	silent	c.1536	p.T512	0	NULL	HMMPfam_ubiquitin,HMMSmart_UBQ,PatternScan_UBIQUITIN_1,superfamily_SSF54236	0	no_stop_codon	Unknown	Unknown	Unknown	264	0	0	264	169	169	50	338
Ax1-23	19	25235615	25235615	G	A	SNP	Dock8	NM_028785.3	mouse	genbank	58_37k	1	validated	silent	c.3813	p.L1271	0	NULL	HMMPfam_Ded_cyto	0	no_errors	Unknown	Unknown	Unknown	335	0	0	335	182	172	48.59	354
Ax1-23	X	40068274	40068274	G	A	SNP	Odz1	NM_011855.3	mouse	genbank	58_37k	-1	provisional	silent	c.2448	p.C816	0	NULL	PatternScan_SUBTILASE_ASP,HMMPfam_NHL,HMMSmart_SM00181,HMMPfam_RHS_repeat,HMMPfam_Ten_N,PatternScan_EGF_1,PatternScan_EGF_2,HMMPfam_EGF_2,superfamily_NHL repeat,superfamily_EGF/Laminin,superfamily_Tricorn protease N-terminal domain	0	no_errors	Unknown	Unknown	Unknown	177	0	0	177	0	184	99.46	184
Ax1-3	1	45914261	45914261	T	C	SNP	EG433297	XM_484859.4	mouse	genbank	58_37k	-1	model	silent	c.357	p.E119	0	superfamily_EF-hand	superfamily_EF-hand	0	no_errors	Unknown	Unknown	Unknown	258	0	0	258	220	193	46.73	413
Ax1-3	1	89316937	89316937	T	C	SNP	Gigyf2	NM_146112.4	mouse	genbank	58_37k	1	validated	missense	c.1979	p.L660P	0	NULL	HMMPfam_GYF,HMMSmart_SM00444,superfamily_GYF domain	0	no_errors	Unknown	Unknown	Unknown	337	0	0	337	433	393	47.58	826
Ax1-3	1	137949518	137949518	A	C	SNP	Cacna1s	NM_001081023.1	mouse	genbank	58_37k	1	provisional	missense	c.41	p.K14T	0	NULL	HMMPfam_Ion_trans,HMMPfam_Ca_chan_IQ,superfamily_Voltage-gated potassium channels	0	no_errors	Unknown	Unknown	Unknown	329	0	0	329	357	341	48.85	698
Ax1-3	2	89033849	89033849	A	G	SNP	Olfr1226	NM_146967.1	mouse	genbank	58_37k	-1	provisional	missense	c.341	p.L114P	0	HMMPfam_7tm_1,PatternScan_G_PROTEIN_RECEP_F1_1,superfamily_SSF81321	HMMPfam_7tm_1,PatternScan_G_PROTEIN_RECEP_F1_1,superfamily_SSF81321	0	no_errors	Unknown	Unknown	Unknown	367	0	0	367	296	286	48.97	582
Ax1-3	2	158206753	158206753	A	G	SNP	Snhg11	NM_175692.3	mouse	genbank	58_37k	1	validated	rna	NULL	NULL	0	0	0	0	rna_with_coding_region	Unknown	Unknown	Unknown	334	0	0	334	345	313	47.57	658
Ax1-3	3	81912539	81912539	T	A	SNP	Gucy1a3	NM_021896.5	mouse	genbank	58_37k	-1	validated	missense	c.1063	p.N355Y	0	HMMPfam_HNOBA	HMMPfam_Guanylate_cyc,HMMSmart_CYCc,superfamily_A/G_cyclase,HMMPfam_HNOBA,PatternScan_GUANYLATE_CYCLASE_1	0	no_errors	Unknown	Unknown	Unknown	315	0	0	315	241	291	54.7	532
Ax1-3	3	126645598	126645598	A	G	SNP	Ank2	NM_001034168.1	mouse	genbank	58_37k	-1	validated	missense	c.392	p.I131T	0	NULL	HMMPfam_Death,HMMSmart_SM00005,superfamily_DEATH domain	0	no_errors	Unknown	Unknown	Unknown	335	0	0	335	281	284	50.18	565
Ax1-3	4	141313330	141313330	T	C	SNP	Agmat	NM_001081408.1	mouse	genbank	58_37k	1	provisional	silent	c.768	p.C256	0	HMMPfam_Arginase,superfamily_SSF52768	HMMPfam_Arginase,PatternScan_ARGINASE_1,PatternScan_ARGINASE_2,PatternScan_ARGINASE_3,superfamily_SSF52768	0	no_errors	Unknown	Unknown	Unknown	326	0	0	326	377	360	48.85	737
Ax1-3	5	136577537	136577537	A	G	SNP	Rasa4	NM_133914.2	mouse	genbank	58_37k	1	validated	missense	c.1046	p.K349R	0	HMMPfam_RasGAP,HMMSmart_SM00323,superfamily_GTPase activation domain GAP	HMMPfam_C2,HMMSmart_SM00239,HMMPfam_BTK,HMMSmart_SM00107,HMMPfam_PH,HMMSmart_SM00233,HMMPfam_RasGAP,HMMSmart_SM00323,PatternScan_RAS_GTPASE_ACTIV_1,superfamily_GTPase activation domain GAP,superfamily_C2 domain (Calcium/lipid-binding domain CaLB),superfamily_PH domain-like	0	no_errors	Unknown	Unknown	Unknown	291	0	0	291	333	290	46.55	623
Ax1-3	6	3658515	3658515	G	C	SNP	Calcr	NM_007588.2	mouse	genbank	58_37k	-1	validated	missense	c.670	p.P224A	0	HMMPfam_7tm_2,superfamily_SSF81321	HMMPfam_7tm_2,HMMPfam_HRM,HMMSmart_HormR,PatternScan_G_PROTEIN_RECEP_F2_1,PatternScan_G_PROTEIN_RECEP_F2_2,superfamily_SSF111418,superfamily_SSF81321	0	no_errors	Unknown	Unknown	Unknown	332	0	0	332	326	301	48.01	627
Ax1-3	8	107608921	107608921	A	C	SNP	Gm4738	NM_144511.2	mouse	genbank	58_37k	1	validated	silent	c.159	p.T53	0	HMMPfam_COesterase,superfamily_alpha/beta-Hydrolases	HMMPfam_COesterase,PatternScan_CARBOXYLESTERASE_B_2,PatternScan_CARBOXYLESTERASE_B_1,superfamily_alpha/beta-Hydrolases	0	no_errors	Unknown	Unknown	Unknown	352	0	0	352	324	291	47.32	615
Ax1-3	12	31624444	31624444	C	T	SNP	Sh3yl1	NM_013709.4	mouse	genbank	58_37k	1	provisional	silent	c.297	p.S99	0	HMMPfam_DUF500	HMMPfam_SH3_1,HMMSmart_SM00326,superfamily_SH3-domain,HMMPfam_DUF500	0	no_errors	Unknown	Unknown	Unknown	384	0	0	384	307	338	52.4	645
Ax1-3	13	100989769	100989769	A	G	SNP	Naip5	NM_010870.2	mouse	genbank	58_37k	-1	validated	silent	c.3292	p.L1098	0	superfamily_SSF52047	HMMPfam_BIR,HMMSmart_BIR,PatternScan_BIR_REPEAT_1,HMMPfam_NACHT,superfamily_SSF52047,superfamily_SSF57924	0	no_errors	Unknown	Unknown	Unknown	249	0	0	249	278	267	48.9	545
Ax1-3	14	30916854	30916854	A	C	SNP	Cacna1d	NM_028981.2	mouse	genbank	58_37k	-1	validated	missense	c.3068	p.L1023R	0	HMMPfam_Ion_trans,superfamily_Voltage-gated potassium channels	HMMPfam_Ion_trans,HMMPfam_Ca_chan_IQ,superfamily_Voltage-gated potassium channels	0	no_errors	Unknown	Unknown	Unknown	306	0	0	306	307	298	49.26	605
Ax1-3	14	38535895	38535895	A	T	SNP	LOC382871	XR_033118.1	mouse	genbank	58_37k	1	model	rna	NULL	NULL	0	0	0	0	pseudogene	Unknown	Unknown	Unknown	300	0	0	300	317	299	48.54	616
Ax1-3	14	51979250	51979250	T	C	SNP	LOC633238	XR_034121.1	mouse	genbank	58_37k	1	model	rna	NULL	NULL	0	0	0	0	pseudogene	Unknown	Unknown	Unknown	314	0	0	314	275	266	49.08	541
Ax1-3	14	55566949	55566949	A	G	SNP	Myh6	NM_010856.4	mouse	genbank	58_37k	-1	validated	missense	c.4619	p.L1540P	0	HMMPfam_Myosin_tail_1	HMMPfam_IQ,HMMPfam_Myosin_head,HMMSmart_SM00242,HMMPfam_Myosin_tail_1,HMMPfam_Myosin_N,superfamily_Prefoldin,superfamily_P-loop containing nucleoside triphosphate hydrolases	0	no_errors	Unknown	Unknown	Unknown	275	0	0	275	296	337	53.24	633
Ax1-35	2	12321721	12321721	A	G	SNP	Fam188a	NM_024185.4	mouse	genbank	58_37k	-1	validated	silent	c.502	p.L168	0	NULL	PatternScan_G_PROTEIN_RECEP_F1_1,superfamily_EF-hand	0	no_errors	Unknown	Unknown	Unknown	387	0	0	387	172	175	50.43	347
Ax1-35	4	53055238	53055238	A	T	SNP	Abca1	NM_013454.3	mouse	genbank	58_37k	-1	validated	missense	c.5705	p.I1902N	0	NULL	HMMPfam_ABC_tran,HMMSmart_AAA,PatternScan_ABC_TRANSPORTER_1,superfamily_SSF52540	0	no_errors	Unknown	Unknown	Unknown	334	0	0	334	161	181	52.92	342
Ax1-35	4	108180887	108180887	A	C	SNP	Zcchc11	NM_175472.3	mouse	genbank	58_37k	1	validated	missense	c.1757	p.K586T	0	superfamily_PAP/OAS1 substrate-binding domain	HMMPfam_zf-CCHC,HMMSmart_SM00343,HMMPfam_PAP_assoc,HMMPfam_NTP_transf_2,PatternScan_ZINC_FINGER_C2H2_1,superfamily_Retrovirus zinc finger-like domains,superfamily_Nucleotidyltransferase,superfamily_PAP/OAS1 substrate-binding domain	0	no_errors	Unknown	Unknown	Unknown	330	0	0	330	237	208	46.74	445
Ax1-35	4	130508754	130508754	A	C	SNP	Matn1	NM_010769.2	mouse	genbank	58_37k	1	validated	missense	c.1226	p.K409T	0	HMMPfam_VWA,HMMSmart_VWA,superfamily_SSF53300	HMMPfam_VWA,HMMSmart_VWA,HMMPfam_EGF,HMMSmart_EGF,PatternScan_EGF_2,HMMPfam_Matrilin_ccoil,superfamily_SSF53300,superfamily_SSF57196	0	no_errors	Unknown	Unknown	Unknown	325	0	0	325	166	140	45.75	306
Ax1-35	4	136574150	136574150	T	G	SNP	Zbtb40	NM_198248.1	mouse	genbank	58_37k	-1	provisional	missense	c.486	p.E162D	0	NULL	HMMSmart_BTB,HMMPfam_zf-C2H2,PatternScan_ZINC_FINGER_C2H2_1,superfamily_BTB/POZ_fold,HMMPfam_BTB,HMMSmart_ZnF_C2H2,superfamily_SSF57667	0	no_errors	Unknown	Unknown	Unknown	341	0	0	341	145	153	51.17	298
Ax1-35	5	120132643	120132643	T	A	SNP	Tbx3	NM_011535.2	mouse	genbank	58_37k	1	validated	missense	c.1768	p.L590M	0	NULL	HMMPfam_T-box,HMMSmart_SM00425,superfamily_p53-like transcription factors,PatternScan_TBOX_2,PatternScan_TBOX_1	0	no_errors	Unknown	Unknown	Unknown	260	0	0	260	127	95	42.79	222
Ax1-35	6	34454428	34454428	A	T	SNP	Bpgm	NM_007563.4	mouse	genbank	58_37k	1	provisional	missense	c.759	p.K253N	0	NULL	PatternScan_PG_MUTASE,HMMPfam_PGAM,superfamily_SSF53254	0	no_errors	Unknown	Unknown	Unknown	380	0	0	380	162	145	47.23	307
Ax1-35	7	49224724	49224724	T	G	SNP	Gprc2a-rs1	XM_001002448.2	mouse	genbank	58_37k	-1	model	missense	c.497	p.K166T	0	HMMPfam_ANF_receptor,superfamily_Periplasmic binding protein-like I	HMMPfam_ANF_receptor,HMMPfam_NCD3G,HMMPfam_7tm_3,PatternScan_N4_MTASE,superfamily_Periplasmic binding protein-like I	0	pseudogene	Unknown	Unknown	Unknown	351	0	0	351	211	195	48.03	406
Ax1-35	7	80608620	80608620	G	C	SNP	Chd2	XM_001478970.1	mouse	genbank	58_37k	-1	model	missense	c.3497	p.S1166C	0	superfamily_P-loop containing nucleoside triphosphate hydrolases	HMMPfam_SNF2_N,HMMPfam_Chromo,HMMSmart_SM00298,PatternScan_CHROMO_1,HMMPfam_Helicase_C,HMMSmart_SM00490,superfamily_Homeodomain-like,HMMSmart_SM00487,superfamily_Chromo domain-like,superfamily_P-loop containing nucleoside triphosphate hydrolases	0	no_errors	Unknown	Unknown	Unknown	296	0	0	296	147	152	50.84	299
Ax1-35	7	111836866	111836866	C	A	SNP	Olfr661	NM_146748.1	mouse	genbank	58_37k	1	provisional	nonsense	c.336	p.C112*	0	HMMPfam_7tm_1,superfamily_SSF81321	HMMPfam_7tm_1,superfamily_SSF81321	0	no_errors	Unknown	Unknown	Unknown	337	0	0	337	171	173	50.29	344
Ax1-35	7	148179245	148179245	T	A	SNP	LOC665143	XR_030951.1	mouse	genbank	58_37k	-1	model	rna	NULL	NULL	0	0	0	0	pseudogene	Unknown	Unknown	Unknown	245	0	0	245	135	152	52.96	287
Ax1-35	8	16127148	16127148	T	C	SNP	Csmd1	NM_053171.2	mouse	genbank	58_37k	-1	validated	missense	c.4100	p.Q1367R	0	HMMPfam_CUB,HMMSmart_SM00042,superfamily_Spermadhesin CUB domain	HMMPfam_Sushi,HMMSmart_SM00032,HMMPfam_CUB,HMMSmart_SM00042,superfamily_Spermadhesin CUB domain,superfamily_Complement control module/SCR domain	0	no_errors	Unknown	Unknown	Unknown	373	0	0	373	153	158	50.8	311
Ax1-35	8	95898445	95898445	T	C	SNP	2310039D24Rik	XM_134476.6	mouse	genbank	58_37k	-1	model	silent	c.120	p.L40	0	HMMPfam_COesterase,superfamily_alpha/beta-Hydrolases	HMMPfam_COesterase,PatternScan_CARBOXYLESTERASE_B_2,PatternScan_CARBOXYLESTERASE_B_1,superfamily_alpha/beta-Hydrolases	0	no_errors	Unknown	Unknown	Unknown	313	0	0	313	127	158	55.44	285
Ax1-35	9	38662724	38662724	C	A	SNP	Olfr26	NM_146783.2	mouse	genbank	58_37k	1	validated	missense	c.76	p.P26T	0	superfamily_SSF81321	HMMPfam_7tm_1,PatternScan_G_PROTEIN_RECEP_F1_1,superfamily_SSF81321	0	no_errors	Unknown	Unknown	Unknown	326	0	0	326	160	149	48.22	309
Ax1-35	9	44196902	44196902	A	T	SNP	Hyou1	NM_021395.4	mouse	genbank	58_37k	1	validated	nonsense	c.2404	p.R802*	0	HMMPfam_HSP70,superfamily_SSF100934	HMMPfam_HSP70,PatternScan_HSP70_2,PatternScan_HSP70_3,superfamily_SSF100934,superfamily_SSF53067	0	no_errors	Unknown	Unknown	Unknown	378	0	0	378	191	199	51.03	390
Ax1-35	9	106556450	106556450	C	T	SNP	Grm2	ENSMUST00000098430	mouse	ensembl	58_37k	-1	known	missense	c.170	p.R57H	0	superfamily_Periplasmic binding protein-like I	HMMPfam_ANF_receptor,HMMPfam_7tm_3,PatternScan_G_PROTEIN_RECEP_F3_1,PatternScan_G_PROTEIN_RECEP_F3_3,superfamily_Periplasmic binding protein-like I	0	no_errors	Unknown	Unknown	Unknown	312	0	0	312	98	109	52.66	207
Ax1-35	9	107848526	107848526	A	T	SNP	Camkv	NM_145621.2	mouse	genbank	58_37k	1	provisional	missense	c.419	p.K140M	0	HMMSmart_S_TKc,superfamily_Kinase_like,HMMPfam_Pkinase	HMMSmart_S_TKc,superfamily_Kinase_like,HMMPfam_Pkinase	0	no_errors	Unknown	Unknown	Unknown	340	0	0	340	142	154	52.03	296
Ax1-35	9	109396055	109396055	A	G	SNP	Fbxw19	NM_177703.3	mouse	genbank	58_37k	-1	provisional	silent	c.360	p.A120	0	superfamily_WD40_like	HMMPfam_F-box,HMMSmart_FBOX,superfamily_WD40_like,superfamily_SSF81383	0	no_errors	Unknown	Unknown	Unknown	340	0	0	340	157	122	43.73	279
Ax1-35	10	13610681	13610681	T	G	SNP	EG666859	XR_001931.2	mouse	genbank	58_37k	-1	model	rna	NULL	NULL	0	0	0	0	pseudogene	Unknown	Unknown	Unknown	148	0	0	148	76	66	46.48	142
Ax1-35	10	79289955	79289955	A	T	SNP	9130017N09Rik	NM_030218.2	mouse	genbank	58_37k	1	predicted	missense	c.1460	p.E487V	0	NULL	NULL	0	no_errors	Unknown	Unknown	Unknown	324	0	0	324	214	160	42.78	374
Ax1-35	11	69713019	69713019	C	A	SNP	2810408A11Rik	NM_027419.3	mouse	genbank	58_37k	-1	predicted	missense	c.626	p.R209M	0	HMMPfam_IPP-2	HMMPfam_IPP-2	0	no_errors	Unknown	Unknown	Unknown	322	0	0	322	210	201	48.91	411
Ax1-35	11	87540958	87540958	C	A	SNP	Rnf43	NM_172448.3	mouse	genbank	58_37k	1	validated	missense	c.190	p.P64T	0	NULL	HMMSmart_SM00184,HMMPfam_zf-C3HC4,superfamily_RING/U-box	0	no_errors	Unknown	Unknown	Unknown	323	0	0	323	140	151	51.54	291
Ax1-35	13	22474628	22474628	C	T	SNP	Vmn1r199	NM_134213.1	mouse	genbank	58_37k	1	provisional	silent	c.222	p.F74	0	superfamily_SSF81321	HMMPfam_V1R,superfamily_SSF81321	0	no_errors	Unknown	Unknown	Unknown	376	0	0	376	149	183	54.95	332
Ax1-35	13	33924701	33924701	A	G	SNP	Serpinb6e	NM_001045535.2	mouse	genbank	58_37k	-1	validated	missense	c.761	p.L254P	0	HMMPfam_Serpin,HMMSmart_SM00093,superfamily_Serpins	HMMPfam_Serpin,HMMSmart_SM00093,PatternScan_SERPIN,superfamily_Serpins	0	no_errors	Unknown	Unknown	Unknown	373	0	0	373	197	157	44.35	354
Ax1-35	13	113891125	113891125	A	G	SNP	Gzma	NM_010370.2	mouse	genbank	58_37k	-1	provisional	missense	c.35	p.L12P	0	NULL	HMMPfam_Trypsin,HMMSmart_SM00020,superfamily_Trypsin-like serine proteases,PatternScan_TRYPSIN_HIS,PatternScan_TRYPSIN_SER	0	no_errors	Unknown	Unknown	Unknown	307	0	0	307	191	179	48.38	370
Ax1-35	15	45811374	45811374	A	G	SNP	EG432951	XM_484465.5	mouse	genbank	58_37k	-1	model	silent	c.210	p.I70	0	HMMPfam_Pescadillo_N	HMMPfam_BRCT,superfamily_BRCT domain,HMMPfam_Pescadillo_N	0	pseudogene	Unknown	Unknown	Unknown	360	0	0	360	130	129	49.81	259
Ax1-35	15	101862298	101862298	A	C	SNP	Krt18	NM_010664.2	mouse	genbank	58_37k	1	validated	missense	c.1178	p.N393T	0	NULL	HMMPfam_Filament,PatternScan_IF	0	no_errors	Unknown	Unknown	Unknown	330	0	0	330	174	161	48.06	335
Ax1-35	17	47537242	47537242	A	T	SNP	Guca1a	NM_008189.2	mouse	genbank	58_37k	-1	provisional	missense	c.127	p.F43I	0	superfamily_SSF47473	HMMSmart_EFh,PatternScan_EF_HAND_1,HMMPfam_efhand,superfamily_SSF47473	0	no_errors	Unknown	Unknown	Unknown	395	0	0	395	211	212	50.12	423
Ax1-35	17	84217761	84217761	A	G	SNP	Mta3	ENSMUST00000097277	mouse	ensembl	58_37k	1	known	missense	c.1645	p.S549G	0	NULL	HMMPfam_GATA,HMMSmart_ZnF_GATA,HMMPfam_ELM2,HMMSmart_SANT,HMMPfam_BAH,HMMPfam_Myb_DNA-binding	0	no_errors	Unknown	Unknown	Unknown	332	0	0	332	186	175	48.48	361
Ax1-35	18	42146203	42146203	T	A	SNP	Grxcr2	NM_001033426.2	mouse	genbank	58_37k	-1	provisional	missense	c.725	p.N242I	0	NULL	NULL	0	no_errors	Unknown	Unknown	Unknown	379	0	0	379	166	172	50.89	338
Ax1-5	1	36894883	36894883	A	G	SNP	Tmem131	NM_018872.2	mouse	genbank	58_37k	-1	validated	missense	c.719	p.V240A	0	NULL	NULL	0	no_errors	Unknown	Unknown	Unknown	337	0	0	337	300	267	47.01	567
Ax1-5	2	36924294	36924294	T	C	SNP	Olfr360	NM_146622.1	mouse	genbank	58_37k	1	provisional	silent	c.468	p.S156	0	HMMPfam_7tm_1,superfamily_SSF81321	HMMPfam_7tm_1,PatternScan_G_PROTEIN_RECEP_F1_1,PatternScan_LECTIN_LEGUME_ALPHA,superfamily_SSF81321	0	no_errors	Unknown	Unknown	Unknown	234	0	0	234	189	176	48.22	365
Ax1-5	3	90063506	90063506	T	G	SNP	Crtc2	NM_028881.2	mouse	genbank	58_37k	1	validated	silent	c.612	p.G204	0	NULL	NULL	0	no_errors	Unknown	Unknown	Unknown	373	0	0	373	313	353	53	666
Ax1-5	4	63390783	63390783	T	G	SNP	Tnfsf15	NM_177371.3	mouse	genbank	58_37k	-1	validated	missense	c.599	p.K200T	0	HMMPfam_TNF,HMMSmart_TNF,superfamily_TNF_like	HMMPfam_TNF,HMMSmart_TNF,superfamily_TNF_like	0	no_errors	Unknown	Unknown	Unknown	301	0	0	301	267	221	45.29	488
Ax1-5	4	144212771	144212771	T	G	SNP	Gm13177	NM_001081248.1	mouse	genbank	58_37k	1	inferred	missense	c.694	p.L232V	0	HMMPfam_Abhydrolase_3,superfamily_SSF53474	HMMPfam_Abhydrolase_3,superfamily_SSF53474	0	no_errors	Unknown	Unknown	Unknown	321	0	0	321	247	234	48.65	481
Ax1-5	5	74398750	74398750	T	C	SNP	Usp46	NM_177561.3	mouse	genbank	58_37k	-1	provisional	missense	c.958	p.S320G	0	HMMPfam_UCH,superfamily_Cysteine proteinases	HMMPfam_UCH,PatternScan_UCH_2_1,PatternScan_UCH_2_2,superfamily_Cysteine proteinases	0	no_errors	Unknown	Unknown	Unknown	365	0	0	365	283	252	47.1	535
Ax1-5	5	135589541	135589541	A	G	SNP	Mlxipl	NM_021455.3	mouse	genbank	58_37k	1	validated	missense	c.338	p.K113R	0	NULL	HMMPfam_HLH,HMMSmart_SM00353,superfamily_HLH helix-loop-helix DNA-binding domain	0	no_errors	Unknown	Unknown	Unknown	336	0	0	336	266	257	49.14	523
Ax1-5	6	113397633	113397633	A	T	SNP	Jagn1	NM_026365.2	mouse	genbank	58_37k	1	provisional	missense	c.471	p.Q157H	0	HMMPfam_DUF1352	HMMPfam_DUF1352	0	no_errors	Unknown	Unknown	Unknown	352	0	0	352	283	260	47.79	543
Ax1-5	7	127370926	127370926	A	G	SNP	Abca14	NM_026458.4	mouse	genbank	58_37k	1	validated	missense	c.1280	p.Q427R	0	NULL	PatternScan_ACTININ_1,HMMPfam_ABC_tran,HMMSmart_SM00382,PatternScan_ABC_TRANSPORTER_1,superfamily_P-loop containing nucleoside triphosphate hydrolases	0	no_errors	Unknown	Unknown	Unknown	300	0	0	300	259	261	50.19	520
Ax1-5	8	3744088	3744088	T	C	SNP	Cd209a	NM_133238.5	mouse	genbank	58_37k	-1	validated	missense	c.713	p.K238R	0	NULL	HMMPfam_Lectin_C,HMMSmart_SM00034,superfamily_C-type lectin-like,PatternScan_C_TYPE_LECTIN_1	0	no_errors	Unknown	Unknown	Unknown	382	0	0	382	360	303	45.7	663
Ax1-5	11	82713043	82713043	T	G	SNP	Fndc8	NM_030224.1	mouse	genbank	58_37k	1	provisional	missense	c.835	p.F279V	0	NULL	HMMPfam_fn3,superfamily_Fibronectin type III	0	no_errors	Unknown	Unknown	Unknown	373	0	0	373	308	278	47.44	586
Ax1-5	11	115656677	115656677	T	C	SNP	2310067B10Rik	NM_028014.3	mouse	genbank	58_37k	1	validated	silent	c.3003	p.T1001	0	NULL	superfamily_Calcium ATPase transmembrane domain M	0	no_errors	Unknown	Unknown	Unknown	308	0	0	308	327	291	47.09	618
Ax1-5	14	50654785	50654785	A	G	SNP	Olfr725	NM_146317.2	mouse	genbank	58_37k	-1	validated	silent	c.292	p.L98	0	HMMPfam_7tm_1,superfamily_SSF81321	HMMPfam_7tm_1,PatternScan_G_PROTEIN_RECEP_F1_1,PatternScan_LECTIN_LEGUME_ALPHA,superfamily_SSF81321	0	no_errors	Unknown	Unknown	Unknown	297	0	0	297	271	257	48.67	528
Ax1-5	14	121885934	121885934	G	A	SNP	Slc15a1	NM_053079.2	mouse	genbank	58_37k	-1	validated	missense	c.481	p.R161W	0	HMMPfam_PTR2,superfamily_MFS general substrate transporter	HMMPfam_PTR2,superfamily_MFS general substrate transporter,PatternScan_PTR2_1,PatternScan_PTR2_2	0	no_errors	Unknown	Unknown	Unknown	310	0	0	310	235	263	52.81	498
Ax1-5	16	22895290	22895290	T	G	SNP	Ahsg	NM_013465.1	mouse	genbank	58_37k	1	provisional	missense	c.433	p.L145V	0	HMMSmart_SM00043,PatternScan_FETUIN_1	HMMPfam_Cystatin,HMMSmart_SM00043,PatternScan_FETUIN_1,PatternScan_FETUIN_2,superfamily_Cystatin/monellin	0	no_errors	Unknown	Unknown	Unknown	339	0	0	339	233	283	54.84	516
Ax1-5	16	32750339	32750339	A	C	SNP	Muc4	ENSMUST00000096106	mouse	ensembl	58_37k	1	known	missense	c.94	p.T32P	0	NULL	HMMPfam_VWD,HMMSmart_SM00216,HMMPfam_NIDO,HMMSmart_SM00539,HMMPfam_AMOP,HMMSmart_SM00723	0	no_stop_codon	Unknown	Unknown	Unknown	340	0	0	340	271	262	49.06	533
Ax1-5	17	20493783	20493783	T	G	SNP	Vmn2r104	ENSMUST00000042090	mouse	ensembl	58_37k	1	known	missense	c.481	p.F161V	0	HMMPfam_ANF_receptor,superfamily_SSF53822	HMMPfam_ANF_receptor,HMMPfam_NCD3G,HMMPfam_7tm_3,superfamily_SSF53822	0	no_stop_codon	Unknown	Unknown	Unknown	350	0	0	350	255	245	49	500
Ax1-7	1	99614019	99614019	C	A	SNP	Hisppd1	ENSMUST00000112845	mouse	ensembl	58_37k	-1	known	missense	c.3286	p.D1096Y	0	NULL	HMMPfam_Acid_phosphat_A,PatternScan_HIS_ACID_PHOSPHAT_1,superfamily_Phosphoglycerate mutase-like,superfamily_Glutathione synthetase ATP-binding domain-like	0	no_errors	Unknown	Unknown	Unknown	325	0	0	325	321	339	51.21	660
Ax1-7	2	172298214	172298214	G	A	SNP	1700029J11Rik	ENSMUST00000029007	mouse	ensembl	58_37k	1	known	missense	c.122	p.G41E	0	NULL	NULL	0	no_errors	Unknown	Unknown	Unknown	308	0	0	308	354	363	50.56	717
Ax1-7	7	4095211	4095211	G	A	SNP	Leng8	NM_172736.3	mouse	genbank	58_37k	1	validated	missense	c.1219	p.V407I	0	NULL	HMMPfam_SAC3_GANP	0	no_errors	Unknown	Unknown	Unknown	276	0	0	276	319	307	49.04	626
Ax1-7	7	97395651	97395651	C	A	SNP	Ccdc83	NM_029256.3	mouse	genbank	58_37k	-1	provisional	missense	c.219	p.K73N	0	NULL	NULL	0	no_errors	Unknown	Unknown	Unknown	263	0	0	263	309	341	52.46	650
Ax1-7	17	66159963	66159963	T	C	SNP	Ppp4r1	ENSMUST00000073104	mouse	ensembl	58_37k	1	known	silent	c.381	p.A127	0	HMMPfam_HEAT,superfamily_ARM repeat	HMMPfam_HEAT,superfamily_ARM repeat	0	no_errors	Unknown	Unknown	Unknown	373	0	0	373	421	441	51.16	862
Ax1-8	1	54604841	54604841	A	G	SNP	Pgap1	ENSMUST00000094950	mouse	ensembl	58_37k	-1	known	missense	c.419	p.L140P	0	HMMPfam_PGAP1,superfamily_alpha/beta-Hydrolases	HMMPfam_PGAP1,superfamily_alpha/beta-Hydrolases	0	no_errors	Unknown	Unknown	Unknown	305	0	0	305	236	195	45.14	431
Ax1-8	1	74829327	74829327	A	G	SNP	Wnt6	NM_009526.3	mouse	genbank	58_37k	1	validated	silent	c.492	p.A164	0	HMMPfam_wnt,HMMSmart_WNT1	HMMPfam_wnt,HMMSmart_WNT1,PatternScan_WNT1	0	no_errors	Unknown	Unknown	Unknown	350	0	0	350	215	237	52.43	452
Ax1-8	1	91153255	91153255	T	A	SNP	LOC383542	XR_031627.1	mouse	genbank	58_37k	-1	model	rna	NULL	NULL	0	0	0	0	pseudogene	Unknown	Unknown	Unknown	163	0	0	163	113	111	49.55	224
Ax1-8	1	175146497	175146497	C	A	SNP	Olfr1404	NM_146881.2	mouse	genbank	58_37k	1	validated	silent	c.714	p.A238	0	HMMPfam_7tm_1,superfamily_SSF81321	HMMPfam_7tm_1,superfamily_SSF81321	0	no_errors	Unknown	Unknown	Unknown	304	0	0	304	161	156	49.06	317
Ax1-8	1	175394081	175394081	A	G	SNP	Aim2	NM_001013779.2	mouse	genbank	58_37k	1	validated	missense	c.248	p.K83R	0	HMMPfam_HIN	HMMPfam_HIN	0	no_errors	Unknown	Unknown	Unknown	421	0	0	421	272	285	51.08	557
Ax1-8	2	26285618	26285618	A	G	SNP	Sec16a	NM_153125.2	mouse	genbank	58_37k	-1	validated	missense	c.4327	p.S1443P	0	NULL	NULL	0	no_errors	Unknown	Unknown	Unknown	372	0	0	372	287	238	45.33	525
Ax1-8	2	69509108	69509108	A	T	SNP	Kbtbd10	NM_001081087.1	mouse	genbank	58_37k	1	provisional	missense	c.855	p.E285D	0	NULL	HMMSmart_BTB,PatternScan_MGMT,HMMPfam_Kelch_1,HMMSmart_Kelch,superfamily_Gal_oxid_central,superfamily_BTB/POZ_fold,HMMPfam_BACK,HMMPfam_BTB	0	no_errors	Unknown	Unknown	Unknown	366	0	0	366	238	256	51.82	494
Ax1-8	2	125566371	125566371	A	C	SNP	Secisbp2l	NM_177608.3	mouse	genbank	58_37k	-1	validated	missense	c.2900	p.L967R	0	NULL	HMMPfam_Ribosomal_L7Ae,superfamily_SSF55315	0	no_errors	Unknown	Unknown	Unknown	255	0	0	255	190	137	41.77	327
Ax1-8	2	174283335	174283335	A	G	SNP	Tubb1	NM_001080971.1	mouse	genbank	58_37k	1	provisional	silent	c.1308	p.E436	0	NULL	HMMPfam_Tubulin,superfamily_Tub_FtsZ_C,PatternScan_TUBULIN_B_AUTOREG,PatternScan_TUBULIN,HMMPfam_Tubulin_C,superfamily_Tubulin_FtsZ	0	no_errors	Unknown	Unknown	Unknown	390	0	0	390	230	258	52.76	488
Ax1-8	3	135946888	135946888	C	T	SNP	Bank1	NM_001033350.2	mouse	genbank	58_37k	-1	validated	nonsense	c.404	p.W135*	0	NULL	NULL	0	no_errors	Unknown	Unknown	Unknown	346	0	0	346	242	195	44.62	437
Ax1-8	5	77391513	77391513	A	G	SNP	Paics	NM_025939.2	mouse	genbank	58_37k	1	provisional	missense	c.749	p.E250G	0	HMMPfam_SAICAR_synt,superfamily_SSF56104	HMMPfam_AIRC,superfamily_AIR_carboxyl,HMMPfam_SAICAR_synt,PatternScan_SAICAR_SYNTHETASE_1,PatternScan_SAICAR_SYNTHETASE_2,superfamily_SSF56104	0	no_errors	Unknown	Unknown	Unknown	402	0	0	402	260	289	52.64	549
Ax1-8	7	31657839	31657839	A	G	SNP	Cd22	NM_001043317.2	mouse	genbank	58_37k	-1	validated	missense	c.1228	p.W410R	0	HMMSmart_IGc2,HMMPfam_ig,superfamily_SSF48726	HMMSmart_IGc2,HMMSmart_IG,HMMPfam_ig,HMMPfam_C2-set_2,superfamily_SSF48726	0	no_errors	Unknown	Unknown	Unknown	332	0	0	332	217	228	51.24	445
Ax1-8	7	120704954	120704954	T	A	SNP	Far1	NM_026143.2	mouse	genbank	58_37k	1	validated	missense	c.1192	p.S398T	0	HMMPfam_Sterile	HMMPfam_Sterile,HMMPfam_NAD_binding_4,superfamily_NAD(P)-binding Rossmann-fold domains	0	no_errors	Unknown	Unknown	Unknown	352	0	0	352	263	297	53.04	560
Ax1-8	7	130412558	130412558	T	C	SNP	Slc5a11	NM_146198.2	mouse	genbank	58_37k	1	provisional	silent	c.1456	p.L486	0	HMMPfam_SSF	HMMPfam_SSF	0	no_errors	Unknown	Unknown	Unknown	311	0	0	311	240	249	50.82	489
Ax1-8	7	148938654	148938654	C	0	DEL	Muc2	ENSMUST00000042368	mouse	ensembl	58_37k	1	known	frame_shift_del	c.2227	p.K744fs	0	NULL	PatternScan_COPPER_BLUE,HMMPfam_VWC,HMMSmart_SM00214,PatternScan_VWFC_1,HMMPfam_VWD,HMMSmart_SM00216,superfamily_Serine proterase inhibitors,HMMSmart_SM00041,PatternScan_CTCK_1,HMMPfam_Cys_knot,PatternScan_EGF_1,HMMPfam_C8	0	pseudogene	Unknown	Unknown	Unknown	244	0	0	244	230	182	42.72	412
Ax1-8	8	54598973	54598973	T	C	SNP	Aga	NM_001005847.1	mouse	genbank	58_37k	1	validated	missense	c.205	p.C69R	0	HMMPfam_Asparaginase_2,superfamily_N-terminal nucleophile aminohydrolases (Ntn hydrolases)	HMMPfam_Asparaginase_2,superfamily_N-terminal nucleophile aminohydrolases (Ntn hydrolases)	0	no_errors	Unknown	Unknown	Unknown	447	0	0	447	183	230	55.69	413
Ax1-8	8	128194789	128194789	T	C	SNP	4933403G14Rik	NM_028908.3	mouse	genbank	58_37k	1	validated	silent	c.1020	p.T340	0	NULL	NULL	0	no_errors	Unknown	Unknown	Unknown	335	0	0	335	209	215	50.71	424
Ax1-8	9	19942252	19942252	T	A	SNP	Olfr869	NM_146557.2	mouse	genbank	58_37k	1	validated	missense	c.607	p.S203T	0	HMMPfam_7tm_1,superfamily_SSF81321	HMMPfam_7tm_1,PatternScan_G_PROTEIN_RECEP_F1_1,superfamily_SSF81321	0	no_errors	Unknown	Unknown	Unknown	334	0	0	334	201	212	51.33	413
Ax1-8	9	120376656	120376656	A	C	SNP	Myrip	NM_144557.5	mouse	genbank	58_37k	1	provisional	missense	c.2512	p.S838R	0	NULL	HMMPfam_MOBP,superfamily_FYVE_PHD_ZnF	0	no_errors	Unknown	Unknown	Unknown	299	0	0	299	195	169	46.43	364
Ax1-8	10	70844544	70844544	T	G	SNP	Ipmk	NM_027184.1	mouse	genbank	58_37k	1	provisional	missense	c.1169	p.L390R	0	HMMPfam_IPK,superfamily_SAICAR synthase-like	HMMPfam_IPK,superfamily_SAICAR synthase-like	0	no_errors	Unknown	Unknown	Unknown	278	0	0	278	195	156	44.44	351
Ax1-8	10	82049452	82049452	T	C	SNP	LOC544716	XR_034379.1	mouse	genbank	58_37k	1	model	rna	NULL	NULL	0	0	0	0	pseudogene	Unknown	Unknown	Unknown	402	0	0	402	219	252	53.5	471
Ax1-8	10	116715724	116715724	T	C	SNP	Lyz2	NM_017372.3	mouse	genbank	58_37k	-1	provisional	missense	c.355	p.R119G	0	HMMPfam_Lys,HMMSmart_LYZ1,superfamily_SSF53955	HMMPfam_Lys,HMMSmart_LYZ1,PatternScan_LACTALBUMIN_LYSOZYME_1,superfamily_SSF53955	0	no_errors	Unknown	Unknown	Unknown	327	0	0	327	235	195	45.35	430
Ax1-8	10	127747505	127747505	G	A	SNP	Pan2	NM_133992.2	mouse	genbank	58_37k	1	provisional	missense	c.1198	p.V400I	0	NULL	HMMPfam_UCH,HMMSmart_SM00479,superfamily_WD40 repeat-like,superfamily_Ribonuclease H-like,HMMPfam_Exonuc_X-T,superfamily_Cysteine proteinases	0	no_errors	Unknown	Unknown	Unknown	256	0	0	256	226	172	43.22	398
Ax1-8	11	3605099	3605099	T	G	SNP	Osbp2	NM_152818.2	mouse	genbank	58_37k	-1	validated	missense	c.2696	p.K899T	0	NULL	HMMPfam_Oxysterol_BP,HMMPfam_PH,HMMSmart_PH,PatternScan_OSBP,superfamily_SSF50729	0	no_errors	Unknown	Unknown	Unknown	247	0	0	247	189	151	44.41	340
Ax1-8	11	80700114	80700114	T	G	SNP	Accn1	NM_007384.2	mouse	genbank	58_37k	-1	validated	missense	c.1425	p.E475D	0	HMMPfam_ASC	HMMPfam_ASC,PatternScan_ASC	0	no_errors	Unknown	Unknown	Unknown	340	0	0	340	205	177	46.34	382
Ax1-8	13	9165677	9165677	T	A	SNP	Larp4b	NM_172585.2	mouse	genbank	58_37k	1	provisional	missense	c.1651	p.L551M	0	NULL	HMMPfam_La,HMMSmart_SM00715,superfamily_Winged helix DNA-binding domain	0	no_errors	Unknown	Unknown	Unknown	377	0	0	377	234	206	46.82	440
Ax1-8	13	54626205	54626205	T	C	SNP	4732471D19Rik	ENSMUST00000121401	mouse	ensembl	58_37k	1	known	missense	c.1004	p.L335P	0	NULL	NULL	0	no_errors	Unknown	Unknown	Unknown	352	0	0	352	203	218	51.78	421
Ax1-8	14	53047666	53047666	C	A	SNP	TRAV1	ENSMUST00000103567	mouse	ensembl	58_37k	1	known	missense	c.25	p.L9I	0	NULL	HMMSmart_SM00406,HMMPfam_V-set,superfamily_Immunoglobulin	0	no_stop_codon	Unknown	Unknown	Unknown	335	0	0	335	229	229	50	458
Ax1-8	14	56199914	56199914	A	G	SNP	Psme1	NM_011189.1	mouse	genbank	58_37k	1	provisional	missense	c.608	p.E203G	0	HMMPfam_PA28_beta,superfamily_Proteasome activator reg(alpha)	HMMPfam_PA28_alpha,HMMPfam_PA28_beta,superfamily_Proteasome activator reg(alpha)	0	no_errors	Unknown	Unknown	Unknown	340	0	0	340	243	261	51.79	504
Ax1-8	15	12082565	12082565	A	C	SNP	Zfr	NM_011767.2	mouse	genbank	58_37k	1	validated	missense	c.1460	p.K487T	0	NULL	HMMSmart_ZnF_U1,HMMPfam_DZF,HMMSmart_DZF,PatternScan_ZINC_FINGER_C2H2_1,HMMSmart_ZnF_C2H2	0	no_errors	Unknown	Unknown	Unknown	384	0	0	384	295	283	48.96	578
Ax1-8	15	34358306	34358306	T	C	SNP	Matn2	NM_016762.2	mouse	genbank	58_37k	1	validated	missense	c.2060	p.V687A	0	HMMPfam_VWA,HMMSmart_SM00327,superfamily_vWA-like	PatternScan_ASX_HYDROXYL,HMMSmart_SM00179,HMMPfam_VWA,HMMSmart_SM00327,HMMPfam_EGF,HMMSmart_SM00181,PatternScan_EGF_2,HMMPfam_Matrilin_ccoil,superfamily_vWA-like,superfamily_EGF/Laminin	0	no_errors	Unknown	Unknown	Unknown	365	0	0	365	221	223	50.23	444
Ax1-8	15	76128418	76128418	A	T	SNP	Oplah	NM_153122.2	mouse	genbank	58_37k	-1	provisional	missense	c.3071	p.L1024H	0	HMMPfam_Hydantoinase_B	HMMPfam_Hydantoinase_A,HMMPfam_Hydantoinase_B,HMMPfam_Hydant_A_N	0	no_errors	Unknown	Unknown	Unknown	297	0	0	297	228	237	50.75	465
Ax1-8	17	14138279	14138279	T	C	SNP	EG664821	XM_972876.2	mouse	genbank	58_37k	-1	model	missense	c.617	p.D206G	0	HMMSmart_SM00219,HMMSmart_SM00220,superfamily_Protein kinase-like (PK-like),HMMPfam_Pkinase	HMMSmart_SM00219,HMMSmart_SM00220,PatternScan_PROTEIN_KINASE_ST,superfamily_Protein kinase-like (PK-like),PatternScan_PROTEIN_KINASE_ATP,HMMPfam_Pkinase	0	no_errors	Unknown	Unknown	Unknown	286	0	0	286	177	171	49.14	348
Ax1-8	17	37020207	37020207	A	C	SNP	Trim40	NM_001033235.3	mouse	genbank	58_37k	-1	validated	missense	c.538	p.L180V	0	NULL	HMMPfam_zf-B_box,HMMSmart_SM00184,PatternScan_ZF_RING_1,HMMPfam_zf-C3HC4,superfamily_RING/U-box	0	no_errors	Unknown	Unknown	Unknown	341	0	0	341	283	254	47.21	537
Ax1-8	18	20629494	20629494	A	C	SNP	Dsg4	NM_181564.2	mouse	genbank	58_37k	1	provisional	missense	c.2516	p.K839T	0	HMMPfam_Cadherin_C	HMMPfam_Cadherin_C,HMMPfam_Cadherin,HMMSmart_CA,PatternScan_CADHERIN_1,superfamily_Cadherin	0	no_errors	Unknown	Unknown	Unknown	327	0	0	327	235	187	44.31	422
Ax1-8	18	37090945	37090945	A	C	SNP	Pcdha11	ENSMUST00000070797	mouse	ensembl	58_37k	1	known	missense	c.1007	p.K336T	0	HMMPfam_Cadherin,HMMSmart_CA,superfamily_Cadherin	HMMPfam_Cadherin,HMMSmart_CA,PatternScan_CADHERIN_1,HMMPfam_Cadherin_2,superfamily_Cadherin	0	no_errors	Unknown	Unknown	Unknown	336	0	0	336	239	228	48.61	467
Ax1-8	18	37834988	37834988	A	G	SNP	Pcdhga11	ENSMUST00000073447	mouse	ensembl	58_37k	1	known	missense	c.839	p.K280R	0	HMMPfam_Cadherin,HMMSmart_CA,superfamily_Cadherin	HMMPfam_Cadherin,HMMSmart_CA,PatternScan_CADHERIN_1,HMMPfam_Cadherin_2,superfamily_Cadherin	0	no_errors	Unknown	Unknown	Unknown	351	0	0	351	249	259	50.98	508
Ax1-8	19	5884607	5884607	A	G	SNP	Slc25a45	ENSMUST00000125114	mouse	ensembl	58_37k	1	known	missense	c.602	p.K201R	0	superfamily_Mitoch_carrier	superfamily_Mitoch_carrier,HMMPfam_Mito_carr	0	no_errors	Unknown	Unknown	Unknown	382	0	0	382	309	311	50.16	620
Ax1-8	X	163680837	163680837	A	G	SNP	Tlr8	NM_133212.2	mouse	genbank	58_37k	-1	provisional	missense	c.2948	p.L983P	0	superfamily_TIR	HMMPfam_TIR,superfamily_TIR,HMMSmart_LRRCT,HMMPfam_LRR_1,HMMSmart_LRR_TYP,superfamily_SSF52058	0	no_errors	Unknown	Unknown	Unknown	209	0	0	209	0	226	100	226
Ax2-16	4	88322198	88322198	T	C	SNP	Gm13280	NM_206867.1	mouse	genbank	58_37k	-1	provisional	missense	c.563	p.E188G	0	NULL	HMMPfam_Interferon,HMMSmart_IFabd,PatternScan_INTERFERON_A_B_D,superfamily_4_helix_cytokine	0	no_errors	Unknown	Unknown	Unknown	228	0	0	228	117	79	40.31	196
Ax2-16	19	6931605	6931605	A	G	SNP	Ccdc88b	NM_001081291.1	mouse	genbank	58_37k	-1	provisional	missense	c.443	p.L148P	0	NULL	NULL	0	no_errors	Unknown	Unknown	Unknown	367	0	0	367	189	131	40.94	320
Ax2-20	3	54598373	54598373	T	C	SNP	Smad9	NM_019483.4	mouse	genbank	58_37k	1	provisional	missense	c.1112	p.L371P	0	HMMPfam_MH2,HMMSmart_SM00524,superfamily_SMAD/FHA domain	HMMPfam_MH2,HMMSmart_SM00524,HMMPfam_MH1,HMMSmart_SM00523,superfamily_SMAD/FHA domain,superfamily_SMAD MH1 domain	0	no_errors	Unknown	Unknown	Unknown	466	0	0	466	309	271	46.64	580
Ax2-20	5	148113556	148113556	G	T	SNP	Cdx2	NM_007673.3	mouse	genbank	58_37k	-1	provisional	silent	c.798	p.S266	0	NULL	HMMPfam_Homeobox,HMMSmart_SM00389,HMMPfam_Caudal_act,superfamily_Homeodomain-like,PatternScan_HOMEOBOX_1	0	no_errors	Unknown	Unknown	Unknown	433	0	0	433	248	265	51.66	513
Ax2-20	7	138080091	138080091	A	G	SNP	Htra1	NM_019564.3	mouse	genbank	58_37k	1	validated	silent	c.306	p.R102	0	HMMSmart_IB,superfamily_SSF100895	HMMSmart_IB,HMMPfam_Trypsin,HMMPfam_PDZ,HMMSmart_PDZ,superfamily_PDZ,HMMSmart_KAZAL,superfamily_Pept_Ser_Cys,HMMPfam_Kazal_2,superfamily_SSF100895	0	no_errors	Unknown	Unknown	Unknown	401	0	0	401	244	245	50.1	489
Ax2-20	9	72741677	72741677	C	G	SNP	Prtg	NM_175485.4	mouse	genbank	58_37k	1	validated	missense	c.2481	p.D827E	0	HMMPfam_fn3,HMMSmart_FN3,superfamily_FN_III-like	HMMSmart_IGc2,HMMPfam_fn3,HMMSmart_FN3,superfamily_FN_III-like,HMMPfam_I-set,HMMPfam_ig,superfamily_SSF48726	0	no_errors	Unknown	Unknown	Unknown	419	0	0	419	322	287	47.13	609
Ax2-20	12	45412313	45412313	A	C	SNP	Pnpla8	NM_026164.2	mouse	genbank	58_37k	1	validated	missense	c.2058	p.E686D	0	superfamily_Acyl_Trfase/lysoPlipase	HMMPfam_Patatin,superfamily_Acyl_Trfase/lysoPlipase	0	no_errors	Unknown	Unknown	Unknown	570	0	0	570	282	284	50.18	566
Ax2-20	13	22179937	22179937	A	G	SNP	Vmn1r188	NM_145850.1	mouse	genbank	58_37k	1	provisional	missense	c.191	p.K64R	0	HMMPfam_V1R,superfamily_SSF81321	HMMPfam_V1R,superfamily_SSF81321	0	no_errors	Unknown	Unknown	Unknown	452	0	0	452	252	213	45.71	465
Ax2-20	16	57146236	57146236	G	C	SNP	Tomm70a	NM_138599.5	mouse	genbank	58_37k	1	provisional	missense	c.1438	p.E480Q	0	HMMPfam_TPR_2,HMMSmart_TPR,superfamily_SSF48452	HMMPfam_TPR_1,HMMPfam_TPR_2,HMMSmart_TPR,superfamily_SSF48452	0	no_errors	Unknown	Unknown	Unknown	568	0	0	568	336	378	52.87	714
Ax2-20	17	28212319	28212319	G	A	SNP	4930526A20Rik	XR_001613.1	mouse	genbank	58_37k	-1	model	rna	NULL	NULL	0	0	0	0	pseudogene	Unknown	Unknown	Unknown	508	0	0	508	364	320	46.78	684
Ax2-20	17	33786654	33786657	TCGG	0	DEL	Hnrnpm	NM_029804.3	mouse	genbank	58_37k	-1	validated	frame_shift_del	c.1860_1857	p.D619fs	0	NULL	HMMPfam_RRM_1,HMMSmart_SM00360,superfamily_RNA-binding domain RBD	0	no_errors	Unknown	Unknown	Unknown	423	0	0	423	282	197	41.13	479
Ax2-20	X	6562670	6562670	T	C	SNP	Ccnb3	NM_183015.3	mouse	genbank	58_37k	-1	validated	missense	c.3850	p.T1284A	0	HMMPfam_Cyclin_C,HMMSmart_CYCLIN,superfamily_Cyclin_like	HMMPfam_Cyclin_C,HMMSmart_CYCLIN,HMMPfam_Cyclin_N,superfamily_Cyclin_like	0	no_errors	Unknown	Unknown	Unknown	306	0	0	306	2	233	99.15	235
Ax2-24	1	144990579	144990579	A	C	SNP	LOC545369	XR_034542.1	mouse	genbank	58_37k	-1	model	rna	NULL	NULL	0	0	0	0	pseudogene	Unknown	Unknown	Unknown	475	0	0	475	169	182	51.85	351
Ax2-24	7	29075868	29075868	C	T	SNP	BC089491	ENSMUST00000056589	mouse	ensembl	58_37k	-1	known	missense	c.229	p.A77T	0	NULL	NULL	0	no_errors	Unknown	Unknown	Unknown	522	0	0	522	298	286	48.89	584
Ax2-24	7	128536277	128536277	C	T	SNP	Hs3st2	NM_001081327.1	mouse	genbank	58_37k	1	provisional	missense	c.34	p.P12S	0	NULL	HMMPfam_Sulfotransfer_1,superfamily_P-loop containing nucleoside triphosphate hydrolases	0	no_errors	Unknown	Unknown	Unknown	288	0	0	288	154	109	41.44	263
Ax2-24	7	142843575	142843575	A	G	SNP	ENSMUSG00000086609	ENSMUST00000133024	mouse	ensembl	58_37k	-1	known	rna	NULL	NULL	0	0	0	0	no_errors	Unknown	Unknown	Unknown	372	0	0	372	164	145	46.93	309
Ax2-24	9	17538113	17538113	G	A	SNP	LOC244710	XR_031556.1	mouse	genbank	58_37k	1	model	rna	NULL	NULL	0	0	0	0	pseudogene	Unknown	Unknown	Unknown	459	0	0	459	197	154	43.87	351
Ax2-24	9	17538114	17538114	A	T	SNP	LOC244710	XR_031556.1	mouse	genbank	58_37k	1	model	rna	NULL	NULL	0	0	0	0	pseudogene	Unknown	Unknown	Unknown	464	0	0	464	197	153	43.71	350
Ax2-24	9	34719381	34719381	A	G	SNP	Kirrel3	NM_026324.2	mouse	genbank	58_37k	1	provisional	missense	c.68	p.Q23R	0	NULL	HMMSmart_IGc2,HMMSmart_IG,HMMPfam_I-set,HMMPfam_V-set,HMMPfam_C2-set_2,superfamily_SSF48726	0	no_errors	Unknown	Unknown	Unknown	528	0	0	528	257	215	45.55	472
Ax2-24	10	25991690	25991690	T	G	SNP	Samd3	ENSMUST00000095777	mouse	ensembl	58_37k	1	known	missense	c.1474	p.F492V	0	NULL	HMMPfam_SAM_1,HMMSmart_SM00454,superfamily_SAM/Pointed domain	0	no_errors	Unknown	Unknown	Unknown	553	0	0	553	184	179	49.31	363
Ax2-24	11	100938242	100938242	A	T	SNP	Naglu	NM_013792.2	mouse	genbank	58_37k	1	validated	missense	c.1703	p.E568V	0	HMMPfam_NAGLU	HMMPfam_NAGLU	0	no_errors	Unknown	Unknown	Unknown	423	0	0	423	298	257	46.31	555
Ax2-24	14	25293394	25293394	C	T	SNP	Polr3a	NM_001081247.1	mouse	genbank	58_37k	-1	provisional	splice_site	c.1572+1	e11+1	0	0	0	0	no_errors	Unknown	Unknown	Unknown	485	0	0	485	232	207	47.15	439
Ax2-24	14	32052327	32052327	C	A	SNP	Phf7	NM_027949.1	mouse	genbank	58_37k	-1	provisional	missense	c.776	p.R259I	0	HMMSmart_SM00249,HMMPfam_PHD	HMMSmart_SM00249,HMMPfam_PHD	0	no_errors	Unknown	Unknown	Unknown	479	0	0	479	242	229	48.62	471
Ax2-24	17	34000818	34000818	T	G	SNP	LOC100042967	XM_001479201.1	mouse	genbank	58_37k	-1	model	missense	c.118	p.S40R	0	NULL	NULL	0	no_errors	Unknown	Unknown	Unknown	547	0	0	547	271	244	47.29	515
Ax2-26	2	26849519	26849519	G	A	SNP	Adamts13	NM_001001322.	mouse	genbank	58_37k	1	validated	silent	c.2721	p.L907	0	HMMSmart_SM00209	HMMPfam_CUB,superfamily_Spermadhesin CUB domain,HMMPfam_TSP_1,HMMSmart_SM00209,superfamily_TSP-1 type 1 repeat,HMMPfam_Peptidase_M10,HMMSmart_SM00608,superfamily_Metalloproteases (zincins) catalytic domain	0	no_errors	Unknown	Unknown	Unknown	510	0	0	510	241	266	52.47	507
Ax2-26	3	86591328	86591328	C	G	SNP	Dclk2	NM_027539.4	mouse	genbank	58_37k	-1	validated	missense	c.2077	p.A693P	0	NULL	HMMSmart_SM00219,HMMSmart_SM00220,HMMPfam_DCX,HMMSmart_SM00537,PatternScan_PROTEIN_KINASE_ST,superfamily_Protein kinase-like (PK-like),PatternScan_PROTEIN_KINASE_ATP,HMMPfam_Pkinase,superfamily_Doublecortin (DC)	0	no_errors	Unknown	Unknown	Unknown	240	0	0	240	163	168	50.76	331
Ax2-26	7	62504767	62504767	G	A	SNP	Luzp2	NM_178705.5	mouse	genbank	58_37k	1	validated	splice_site	c.763-1	e10-1	0	0	0	0	no_errors	Unknown	Unknown	Unknown	469	0	0	469	167	195	53.87	362
Ax2-26	7	110368460	110368460	C	A	SNP	Olfr594	NM_207143.1	mouse	genbank	58_37k	1	provisional	nonsense	c.227	p.S76*	0	HMMPfam_7tm_1,superfamily_SSF81321	HMMPfam_7tm_1,PatternScan_G_PROTEIN_RECEP_F1_1,superfamily_SSF81321	0	no_errors	Unknown	Unknown	Unknown	433	0	0	433	161	147	47.73	308
Ax2-26	7	126805771	126805771	C	T	SNP	Acsm1	NM_054094.5	mouse	genbank	58_37k	1	provisional	nonsense	c.1696	p.R566*	0	superfamily_Acetyl-CoA synthetase-like	HMMPfam_AMP-binding,PatternScan_AMP_BINDING,superfamily_Acetyl-CoA synthetase-like	0	no_errors	Unknown	Unknown	Unknown	528	0	0	528	221	250	53.08	471
Ax2-26	10	121265811	121265811	G	A	SNP	Srgap1	ENSMUST00000020322	mouse	ensembl	58_37k	-1	known	nonsense	c.1444	p.R482*	0	NULL	HMMPfam_RhoGAP,HMMSmart_RhoGAP,HMMPfam_FCH,HMMSmart_FCH,HMMPfam_SH3_1,HMMSmart_SH3,superfamily_SH3,superfamily_Rho_GAP	0	no_errors	Unknown	Unknown	Unknown	501	0	0	501	223	201	47.41	424
Ax2-26	17	18159364	18159364	T	G	SNP	Fpr-rs4	ENSMUST00000095651	mouse	ensembl	58_37k	1	known	missense	c.668	p.L223R	0	HMMPfam_7tm_1,superfamily_Family A G protein-coupled receptor-like	HMMPfam_7tm_1,PatternScan_G_PROTEIN_RECEP_F1_1,superfamily_Family A G protein-coupled receptor-like	0	no_errors	Unknown	Unknown	Unknown	478	0	0	478	199	185	48.05	384
Ax2-26	19	8895255	8895256	GA	0	DEL	Hnrnpul2	NM_001081196.1	mouse	genbank	58_37k	1	provisional	frame_shift_del	c.484_485	p.E162fs	0	NULL	HMMPfam_SAP,HMMSmart_SM00513,HMMPfam_SPRY,HMMSmart_SM00449,superfamily_P-loop containing nucleoside triphosphate hydrolases,superfamily_SAP domain	0	no_errors	Unknown	Unknown	Unknown	638	0	0	638	267	244	47.47	511
Ax2-26	19	12173198	12173198	T	A	SNP	Olfr1427	NM_146679.1	mouse	genbank	58_37k	-1	provisional	silent	c.930	p.V310	0	NULL	HMMPfam_7tm_1,PatternScan_G_PROTEIN_RECEP_F1_1,superfamily_SSF81321	0	no_errors	Unknown	Unknown	Unknown	486	0	0	486	225	232	50.66	457
Ax2-27	4	151406726	151406726	A	G	SNP	Tas1r1	NM_031867.2	mouse	genbank	58_37k	-1	validated	silent	c.559	p.L187	0	HMMPfam_ANF_receptor,superfamily_SSF53822	HMMPfam_ANF_receptor,HMMPfam_NCD3G,HMMPfam_7tm_3,PatternScan_G_PROTEIN_RECEP_F3_2,PatternScan_G_PROTEIN_RECEP_F3_3,superfamily_SSF53822	0	no_errors	Unknown	Unknown	Unknown	437	0	0	437	271	270	49.91	541
Ax2-27	6	125592936	125592936	T	G	SNP	Vwf	NM_011708.3	mouse	genbank	58_37k	1	validated	missense	c.4558	p.F1520V	0	HMMPfam_VWA,HMMSmart_SM00327,superfamily_vWA-like	HMMPfam_VWC,HMMSmart_SM00214,PatternScan_VWFC_1,HMMPfam_VWD,HMMSmart_SM00216,HMMPfam_VWA,HMMSmart_SM00327,superfamily_Serine proterase inhibitors,HMMSmart_SM00041,PatternScan_CTCK_1,HMMSmart_SM00215,superfamily_PMP inhibitors,HMMPfam_C8,HMMPfam_TIL,superfamily_vWA-like	0	no_errors	Unknown	Unknown	Unknown	558	0	0	558	274	247	47.41	521
Ax2-27	12	101358293	101358293	A	C	SNP	Psmc1	NM_008947.3	mouse	genbank	58_37k	1	provisional	missense	c.978	p.K326N	0	HMMSmart_SM00382,HMMPfam_AAA,PatternScan_AAA,superfamily_P-loop containing nucleoside triphosphate hydrolases	HMMSmart_SM00382,HMMPfam_AAA,PatternScan_AAA,superfamily_P-loop containing nucleoside triphosphate hydrolases	0	no_errors	Unknown	Unknown	Unknown	603	0	0	603	315	273	46.43	588
Ax2-27	14	63027536	63027536	T	G	SNP	Gucy1b2	NM_172810.2	mouse	genbank	58_37k	-1	provisional	missense	c.1739	p.K580T	0	HMMPfam_Guanylate_cyc,HMMSmart_CYCc,superfamily_A/G_cyclase	HMMPfam_Guanylate_cyc,HMMSmart_CYCc,superfamily_A/G_cyclase,HMMPfam_HNOB,superfamily_Haem_NO-bd,HMMPfam_HNOBA,PatternScan_GUANYLATE_CYCLASE_1	0	no_errors	Unknown	Unknown	Unknown	448	0	0	448	215	183	45.86	398
Ax2-27	19	47960649	47960649	T	G	SNP	Gsto2	NM_026619.2	mouse	genbank	58_37k	1	validated	missense	c.717	p.D239E	0	NULL	HMMPfam_GST_N,superfamily_GST_C_like,superfamily_Thiordxn-like_fd	0	no_errors	Unknown	Unknown	Unknown	472	0	0	472	196	210	51.72	406
Ax2-30	1	155688897	155688897	G	C	SNP	Rgsl1	XM_994482.2	mouse	genbank	58_37k	-1	model	missense	c.95	p.P32R	0	NULL	HMMPfam_RGS,superfamily_Regulator of G-protein signaling RGS	0	no_errors	Unknown	Unknown	Unknown	629	0	0	629	472	476	50.21	948
Ax2-30	3	96506400	96506400	T	C	SNP	Pias3	NM_146135.2	mouse	genbank	58_37k	1	validated	missense	c.1078	p.C360R	0	HMMPfam_zf-MIZ,superfamily_SSF57850	HMMPfam_SAP,HMMSmart_SAP,HMMPfam_zf-MIZ,superfamily_SSF57850	0	no_errors	Unknown	Unknown	Unknown	377	0	0	377	413	369	47.19	782
Ax2-30	5	151157093	151157093	T	C	SNP	Fry	ENSMUST00000087204	mouse	ensembl	58_37k	1	known	missense	c.695	p.L232P	0	NULL	NULL	0	no_errors	Unknown	Unknown	Unknown	435	0	0	435	379	397	51.16	776
Ax2-30	7	24678857	24678857	T	C	SNP	Vmn1r178	NM_206868.1	mouse	genbank	58_37k	1	provisional	missense	c.310	p.C104R	0	superfamily_SSF81321	superfamily_SSF81321	0	no_errors	Unknown	Unknown	Unknown	318	0	0	318	182	193	51.33	375
Ax2-30	7	25076435	25076435	T	C	SNP	Zfp61	NM_009561.2	mouse	genbank	58_37k	-1	validated	missense	c.1309	p.S437G	0	HMMPfam_zf-C2H2,PatternScan_ZINC_FINGER_C2H2_1,HMMSmart_ZnF_C2H2,superfamily_SSF57667	HMMPfam_KRAB,HMMSmart_KRAB,superfamily_Krueppel-associated_box,HMMPfam_zf-C2H2,PatternScan_ZINC_FINGER_C2H2_1,PatternScan_EGF_1,HMMSmart_ZnF_C2H2,superfamily_SSF57667	0	no_errors	Unknown	Unknown	Unknown	485	0	0	485	366	363	49.79	729
Ax2-30	7	52803417	52803417	C	T	SNP	Plekha4	NM_148927.2	mouse	genbank	58_37k	1	validated	missense	c.1298	p.S433F	0	NULL	NULL	0	no_errors	Unknown	Unknown	Unknown	453	0	0	453	338	343	50.37	681
Ax2-30	8	64190236	64190236	G	T	SNP	Palld	NM_001081390.1	mouse	genbank	58_37k	-1	provisional	missense	c.1217	p.S406Y	0	NULL	HMMSmart_IGc2,HMMPfam_I-set,superfamily_SSF48726	0	no_errors	Unknown	Unknown	Unknown	582	0	0	582	376	404	51.79	780
Ax2-30	10	6388470	6388470	T	G	SNP	Plekhg1	NM_001033253.3	mouse	genbank	58_37k	-1	validated	missense	c.2987	p.K996T	0	NULL	HMMPfam_RhoGEF,HMMSmart_RhoGEF,superfamily_DH-domain,HMMPfam_PH,HMMSmart_PH,superfamily_SSF50729	0	no_errors	Unknown	Unknown	Unknown	517	0	0	517	413	369	47.13	782
Ax2-30	10	24635545	24635545	A	G	SNP	Arg1	NM_007482.3	mouse	genbank	58_37k	-1	validated	silent	c.843	p.T281	0	HMMPfam_Arginase,superfamily_SSF52768	HMMPfam_Arginase,PatternScan_ARGINASE_1,PatternScan_ARGINASE_2,PatternScan_ARGINASE_3,superfamily_SSF52768	0	no_errors	Unknown	Unknown	Unknown	563	0	0	563	407	344	45.68	751
Ax2-30	10	30411215	30411215	A	C	SNP	Ncoa7	NM_172495.5	mouse	genbank	58_37k	-1	validated	silent	c.1272	p.S424	0	NULL	HMMSmart_SM00257,HMMPfam_GRAM,HMMPfam_TLD,HMMSmart_SM00584,HMMPfam_LysM,superfamily_LysM domain	0	no_errors	Unknown	Unknown	Unknown	537	0	0	537	375	378	50.13	753
Ax2-30	10	92527895	92527895	A	G	SNP	4930485B16Rik	XM_989129.1	mouse	genbank	58_37k	-1	model	silent	c.685	p.L229	0	NULL	NULL	0	no_errors	Unknown	Unknown	Unknown	499	0	0	499	435	421	49.18	856
Ax2-30	11	67033505	67033505	T	G	SNP	Myh1	NM_030679.1	mouse	genbank	58_37k	1	provisional	silent	c.4650	p.A1550	0	HMMPfam_Myosin_tail_1,superfamily_Prefoldin	HMMPfam_IQ,HMMSmart_SM00015,HMMPfam_Myosin_head,HMMSmart_SM00242,HMMPfam_Myosin_tail_1,HMMPfam_Myosin_N,superfamily_Prefoldin,superfamily_tRNA-binding arm,superfamily_P-loop containing nucleoside triphosphate hydrolases	0	no_errors	Unknown	Unknown	Unknown	537	0	0	537	455	416	47.76	871
Ax2-30	11	88790621	88790621	T	G	SNP	Scpep1	NM_029023.3	mouse	genbank	58_37k	-1	validated	missense	c.1154	p.K385T	0	HMMPfam_Peptidase_S10,superfamily_SSF53474	HMMPfam_Peptidase_S10,PatternScan_CARBOXYPEPT_SER_SER,superfamily_SSF53474	0	no_errors	Unknown	Unknown	Unknown	567	0	0	567	435	496	53.28	931
Ax2-30	11	109097212	109097212	A	G	SNP	Rgs9	NM_011268.2	mouse	genbank	58_37k	-1	validated	splice_site	c.1398+2	e17+2	0	0	0	0	no_errors	Unknown	Unknown	Unknown	497	0	0	497	424	441	50.92	865
Ax2-30	11	119404552	119404552	A	C	SNP	Nptx1	NM_008730.2	mouse	genbank	58_37k	-1	validated	missense	c.1021	p.L341V	0	HMMPfam_Pentaxin,HMMSmart_SM00159,superfamily_Concanavalin A-like lectins/glucanases	HMMPfam_Pentaxin,HMMSmart_SM00159,PatternScan_PENTAXIN,superfamily_Concanavalin A-like lectins/glucanases	0	no_errors	Unknown	Unknown	Unknown	469	0	0	469	453	408	47.39	861
Ax2-30	12	77404959	77404959	T	C	SNP	Mthfd1	NM_138745.2	mouse	genbank	58_37k	1	reviewed	silent	c.2127	p.G709	0	HMMPfam_FTHFS,PatternScan_FTHFS_2,superfamily_SSF52540	HMMPfam_FTHFS,PatternScan_FTHFS_1,PatternScan_FTHFS_2,HMMPfam_THF_DHG_CYH,HMMPfam_THF_DHG_CYH_C,PatternScan_THF_DHG_CYH_1,PatternScan_THF_DHG_CYH_2,superfamily_NAD(P)-bd,superfamily_SSF52540,superfamily_SSF53223	0	no_errors	Unknown	Unknown	Unknown	513	0	0	513	472	480	50.42	952
Ax2-30	13	12742276	12742276	A	T	SNP	ENSMUSG00000075118	ENSMUST00000110601	mouse	ensembl	58_37k	-1	known	missense	c.274	p.S92T	0	NULL	NULL	0	no_errors	Unknown	Unknown	Unknown	222	0	0	222	149	151	50.33	300
Ax2-30	13	100991464	100991464	A	G	SNP	Naip5	NM_010870.2	mouse	genbank	58_37k	-1	validated	missense	c.3218	p.L1073P	0	superfamily_SSF52047	HMMPfam_BIR,HMMSmart_BIR,PatternScan_BIR_REPEAT_1,HMMPfam_NACHT,superfamily_SSF52047,superfamily_SSF57924	0	no_errors	Unknown	Unknown	Unknown	384	0	0	384	312	304	49.35	616
Ax2-30	14	22667517	22667517	C	T	SNP	Comtd1	NM_026965.2	mouse	genbank	58_37k	-1	provisional	silent	c.243	p.Q81	0	HMMPfam_Methyltransf_3,superfamily_SSF53335	HMMPfam_Methyltransf_3,superfamily_SSF53335	0	no_errors	Unknown	Unknown	Unknown	524	0	0	524	441	413	48.36	854
Ax2-30	14	63859543	63859543	T	C	SNP	Gata4	NM_008092.3	mouse	genbank	58_37k	-1	validated	missense	c.443	p.Q148R	0	HMMPfam_GATA-N	HMMPfam_GATA,HMMSmart_ZnF_GATA,PatternScan_GATA_ZN_FINGER_1,HMMPfam_GATA-N,superfamily_SSF57716	0	no_errors	Unknown	Unknown	Unknown	357	0	0	357	286	238	45.33	524
Ax2-30	16	16862639	16862639	T	C	SNP	Igll1	ENSMUST00000100136	mouse	ensembl	58_37k	-1	known	splice_site	c.195-2	e2-2	0	0	0	0	no_errors	Unknown	Unknown	Unknown	518	0	0	518	448	439	49.49	887
Ax2-30	17	21398660	21398660	A	G	SNP	Vmn1r235	NM_134199.3	mouse	genbank	58_37k	1	validated	silent	c.282	p.K94	0	superfamily_SSF81321	superfamily_SSF81321	0	no_errors	Unknown	Unknown	Unknown	531	0	0	531	398	415	51.05	813
Ax2-30	17	25241578	25241578	G	T	SNP	Telo2	NM_027880.2	mouse	genbank	58_37k	-1	validated	missense	c.1819	p.L607I	0	HMMPfam_Telomere_reg-2	HMMPfam_Telomere_reg-2	0	no_errors	Unknown	Unknown	Unknown	551	0	0	551	433	476	52.31	909
Ax2-30	18	38134289	38134289	T	C	SNP	Arap3	NM_139206.2	mouse	genbank	58_37k	-1	validated	missense	c.3943	p.S1315G	0	HMMPfam_PH,HMMSmart_SM00233,superfamily_PH domain-like	HMMPfam_RA,HMMPfam_RhoGAP,HMMSmart_SM00324,HMMPfam_ArfGap,HMMSmart_SM00105,superfamily_Pyk2-associated protein beta ARF-GAP domain,HMMSmart_SM00454,HMMPfam_PH,HMMSmart_SM00233,superfamily_GTPase activation domain GAP,superfamily_SAM/Pointed domain,HMMPfam_SAM_2,superfamily_PH domain-like	0	no_errors	Unknown	Unknown	Unknown	601	0	0	601	412	394	48.82	806
Ax2-30	19	6373651	6373651	A	C	SNP	Sf1	NM_011750.2	mouse	genbank	58_37k	1	validated	missense	c.966	p.E322D	0	NULL	HMMPfam_zf-CCHC,HMMSmart_SM00343,HMMSmart_SM00322,HMMPfam_KH_1,superfamily_Eukaryotic type KH-domain (KH-domain type I)	0	no_errors	Unknown	Unknown	Unknown	476	0	0	476	415	386	48.07	801
Ax2-34	2	86530369	86530369	A	C	SNP	Olfr1087	NM_146846.2	mouse	genbank	58_37k	-1	validated	silent	c.762	p.T254	0	HMMPfam_7tm_1,superfamily_SSF81321	HMMPfam_7tm_1,PatternScan_G_PROTEIN_RECEP_F1_1,superfamily_SSF81321	0	no_errors	Unknown	Unknown	Unknown	457	0	0	457	196	217	52.54	413
Ax2-34	4	125910866	125910866	T	C	SNP	Mtap7d1	NM_144941.3	mouse	genbank	58_37k	-1	validated	missense	c.2173	p.T725A	0	HMMPfam_MAP7	HMMPfam_MAP7	0	no_errors	Unknown	Unknown	Unknown	304	0	0	304	141	153	52.04	294
Ax2-34	4	126194127	126194127	T	0	DEL	Eif2c4	NM_153177.3	mouse	genbank	58_37k	-1	validated	frame_shift_del	c.714	p.K238fs	0	HMMPfam_PAZ,superfamily_PAZ domain	HMMPfam_PAZ,HMMPfam_Piwi,superfamily_Ribonuclease H-like,HMMPfam_DUF1785,superfamily_PAZ domain	0	no_errors	Unknown	Unknown	Unknown	414	0	0	414	266	221	44.74	487
Ax2-34	4	127973637	127973637	A	G	SNP	Csmd2	ENSMUST00000097884	mouse	ensembl	58_37k	1	known	splice_site	c.1127-2	e8-2	0	0	0	0	no_errors	Unknown	Unknown	Unknown	404	0	0	404	192	198	50.77	390
Ax2-34	5	4069126	4069126	A	T	SNP	Akap9	NM_194462.2	mouse	genbank	58_37k	1	validated	missense	c.10632	p.K3544N	0	NULL	PatternScan_CPSASE_2,superfamily_Prefoldin,HMMPfam_PACT_coil_coil	0	no_errors	Unknown	Unknown	Unknown	471	0	0	471	243	266	52.26	509
Ax2-34	6	29663536	29663536	T	C	SNP	Tspan33	NM_146173.2	mouse	genbank	58_37k	1	provisional	splice_site	c.459+2	e5+2	0	0	0	0	no_errors	Unknown	Unknown	Unknown	540	0	0	540	288	271	48.39	559
Ax2-34	6	37756264	37756264	T	G	SNP	LOC100039636	XM_001473491.1	mouse	genbank	58_37k	1	model	missense	c.179	p.V60G	0	HMMPfam_ATP-synt_C,superfamily_F1F0 ATP synthase subunit C	HMMPfam_ATP-synt_C,superfamily_F1F0 ATP synthase subunit C	0	pseudogene	Unknown	Unknown	Unknown	383	0	0	383	183	185	50.27	368
Ax2-34	7	51767463	51767463	T	G	SNP	Mybpc2	NM_146189.3	mouse	genbank	58_37k	-1	validated	missense	c.1593	p.Q531H	0	superfamily_SSF48726	HMMSmart_IGc2,HMMSmart_IG,HMMPfam_fn3,HMMSmart_FN3,superfamily_FN_III-like,HMMPfam_I-set,superfamily_SSF48726	0	no_errors	Unknown	Unknown	Unknown	501	0	0	501	256	257	50	513
Ax2-34	8	91188098	91188098	A	C	SNP	Nod2	NM_145857.2	mouse	genbank	58_37k	1	validated	missense	c.1067	p.E356A	0	HMMPfam_NACHT,superfamily_P-loop containing nucleoside triphosphate hydrolases	HMMPfam_CARD,HMMPfam_LRR_1,HMMSmart_SM00368,HMMPfam_NACHT,superfamily_DEATH domain,PatternScan_TATD_1,superfamily_RNI-like,superfamily_P-loop containing nucleoside triphosphate hydrolases	0	no_errors	Unknown	Unknown	Unknown	434	0	0	434	165	175	51.32	340
Ax2-34	8	97427222	97427222	T	G	SNP	Ccdc102a	NM_001033533.3	mouse	genbank	58_37k	-1	validated	missense	c.1590	p.E530D	0	NULL	NULL	0	no_errors	Unknown	Unknown	Unknown	498	0	0	498	183	193	51.19	376
Ax2-34	10	31671085	31671085	C	T	SNP	Nkain2	NM_001013411.2	mouse	genbank	58_37k	-1	validated	missense	c.314	p.R105Q	0	HMMPfam_NKAIN	HMMPfam_NKAIN	0	no_errors	Unknown	Unknown	Unknown	607	0	0	607	241	217	47.38	458
Ax2-34	10	41460762	41460762	T	G	SNP	2410017P07Rik	NM_026643.4	mouse	genbank	58_37k	-1	validated	missense	c.334	p.S112R	0	NULL	HMMPfam_DUF1167	0	no_errors	Unknown	Unknown	Unknown	638	0	0	638	300	284	48.63	584
Ax2-34	10	77514613	77514613	T	C	SNP	Dnmt3l	NM_001081695.1	mouse	genbank	58_37k	1	provisional	silent	c.291	p.T97	0	NULL	superfamily_FYVE/PHD zinc finger	0	no_errors	Unknown	Unknown	Unknown	514	0	0	514	204	220	51.89	424
Ax2-34	11	7060254	7060254	A	T	SNP	Adcy1	NM_009622.1	mouse	genbank	58_37k	1	provisional	nonsense	c.2497	p.K833*	0	HMMSmart_CYCc	HMMPfam_Guanylate_cyc,HMMSmart_CYCc,superfamily_A/G_cyclase,PatternScan_GUANYLATE_CYCLASE_1	0	no_errors	Unknown	Unknown	Unknown	507	0	0	507	261	226	46.41	487
Ax2-34	11	68407816	68407816	A	C	SNP	Ccdc42	NM_177779.3	mouse	genbank	58_37k	1	validated	missense	c.212	p.N71T	0	NULL	NULL	0	no_errors	Unknown	Unknown	Unknown	458	0	0	458	238	245	50.72	483
Ax2-34	11	115119409	115119409	C	G	SNP	Grin2c	NM_010350.2	mouse	genbank	58_37k	-1	validated	missense	c.676	p.A226P	0	HMMPfam_ANF_receptor,superfamily_Periplasmic binding protein-like I	HMMPfam_Lig_chan,HMMSmart_SM00079,HMMPfam_ANF_receptor,HMMPfam_Lig_chan-Glu_bd,superfamily_Periplasmic binding protein-like I,superfamily_Periplasmic binding protein-like II	0	no_errors	Unknown	Unknown	Unknown	350	0	0	350	192	218	53.04	410
Ax2-34	13	34838618	34838618	C	A	SNP	Fam50b	ENSMUST00000039605	mouse	ensembl	58_37k	1	known	silent	c.207	p.T69	0	NULL	HMMPfam_XAP5	0	no_errors	Unknown	Unknown	Unknown	454	0	0	454	221	237	51.75	458
Ax2-34	13	46866897	46866897	T	A	SNP	Kif13a	NM_010617.2	mouse	genbank	58_37k	-1	validated	missense	c.3878	p.E1293V	0	NULL	HMMPfam_FHA,HMMPfam_Kinesin,HMMSmart_SM00129,superfamily_SMAD/FHA domain,PatternScan_KINESIN_MOTOR_DOMAIN1,superfamily_P-loop containing nucleoside triphosphate hydrolases	0	no_errors	Unknown	Unknown	Unknown	558	0	0	558	225	257	53.21	482
Ax2-34	14	123769206	123769206	T	C	SNP	Nalcn	NM_177393.4	mouse	genbank	58_37k	-1	validated	missense	c.2072	p.N691S	0	NULL	HMMPfam_Ion_trans,superfamily_Voltage-gated potassium channels	0	no_errors	Unknown	Unknown	Unknown	634	0	0	634	295	279	48.52	574
Ax2-34	15	76454546	76454546	G	A	SNP	Vps28	NM_025842.3	mouse	genbank	58_37k	-1	provisional	missense	c.164	p.A55V	0	HMMPfam_VPS28	HMMPfam_VPS28	0	no_errors	Unknown	Unknown	Unknown	515	0	0	515	186	198	51.56	384
Ax2-34	15	98057945	98057945	C	T	SNP	Olfr286	ENSMUST00000073612	mouse	ensembl	58_37k	-1	known	missense	c.115	p.A39T	0	superfamily_SSF81321	HMMPfam_7tm_1,PatternScan_G_PROTEIN_RECEP_F1_1,superfamily_SSF81321	0	no_errors	Unknown	Unknown	Unknown	445	0	0	445	175	175	50	350
Ax2-34	16	25886297	25886297	T	A	SNP	Trp63	NM_011641.2	mouse	genbank	58_37k	1	reviewed	nonsense	c.1376	p.L459*	0	HMMSmart_SAM,superfamily_SAM_homology,HMMPfam_SAM_2	HMMSmart_SAM,PatternScan_P53,superfamily_P53_like_DNA_bnd,HMMPfam_P53_tetramer,superfamily_p53_tetrameristn,superfamily_SAM_homology,HMMPfam_SAM_2,HMMPfam_P53	0	no_errors	Unknown	Unknown	Unknown	407	0	0	407	133	163	55.07	296
Ax2-34	16	37511664	37511664	A	G	SNP	Gtf2e1	NM_028812.3	mouse	genbank	58_37k	-1	provisional	silent	c.1134	p.H378	0	NULL	HMMPfam_TFIIE_alpha,HMMSmart_TFIIE	0	no_errors	Unknown	Unknown	Unknown	321	0	0	321	175	145	45.31	320
Ax2-34	17	20494742	20494742	A	G	SNP	Vmn2r104	ENSMUST00000042090	mouse	ensembl	58_37k	1	known	missense	c.751	p.S251G	0	superfamily_SSF53822	HMMPfam_ANF_receptor,HMMPfam_NCD3G,HMMPfam_7tm_3,superfamily_SSF53822	0	no_stop_codon	Unknown	Unknown	Unknown	548	0	0	548	213	254	54.39	467
Ax2-34	18	84731343	84731343	T	C	SNP	Zfp407	XM_976217.1	mouse	genbank	58_37k	-1	model	missense	c.1036	p.I346V	0	NULL	HMMSmart_SM00451,HMMPfam_zf-C2H2,PatternScan_ZINC_FINGER_C2H2_1,HMMSmart_SM00355,superfamily_C2H2 and C2HC zinc fingers,superfamily_Glucocorticoid receptor-like (DNA-binding domain)	0	no_errors	Unknown	Unknown	Unknown	507	0	0	507	188	178	48.63	366
Ax2-34	19	43943363	43943363	G	T	SNP	Dnmbp	NM_028029.2	mouse	genbank	58_37k	-1	provisional	missense	c.2861	p.T954N	0	HMMPfam_RhoGEF,HMMSmart_SM00325,superfamily_DBL homology domain (DH-domain)	HMMPfam_RhoGEF,HMMSmart_SM00325,superfamily_DBL homology domain (DH-domain),PatternScan_DH_1,HMMPfam_SH3_1,HMMSmart_SM00326,superfamily_SH3-domain,HMMPfam_BAR,HMMSmart_SM00721,HMMPfam_SH3_2	0	no_errors	Unknown	Unknown	Unknown	486	0	0	486	179	166	48.12	345
Ax2-34	X	71150019	71150019	A	C	SNP	Arhgap4	NM_138630.2	mouse	genbank	58_37k	-1	validated	missense	c.743	p.L248R	0	NULL	HMMPfam_RhoGAP,HMMSmart_RhoGAP,HMMPfam_FCH,HMMSmart_FCH,HMMPfam_SH3_1,HMMSmart_SH3,superfamily_SH3,superfamily_Rho_GAP	0	no_errors	Unknown	Unknown	Unknown	269	0	0	269	0	208	100	208
Ax2-39	1	136319707	136319707	A	G	SNP	Adipor1	NM_028320.3	mouse	genbank	58_37k	1	validated	missense	c.116	p.K39R	0	NULL	HMMPfam_HlyIII	0	no_errors	Unknown	Unknown	Unknown	583	0	0	583	261	240	47.81	501
Ax2-39	2	68427030	68427030	A	T	SNP	4933409G03Rik	NM_177651.3	mouse	genbank	58_37k	1	validated	missense	c.65	p.N22I	0	NULL	NULL	0	no_errors	Unknown	Unknown	Unknown	417	0	0	417	148	182	55.15	330
Ax2-39	3	140874290	140874290	A	G	SNP	Pdha2	NM_008811.2	mouse	genbank	58_37k	-1	validated	silent	c.420	p.T140	0	HMMPfam_E1_dh,superfamily_Thiamin diphosphate-binding fold (THDP-binding)	HMMPfam_E1_dh,superfamily_Thiamin diphosphate-binding fold (THDP-binding)	0	no_errors	Unknown	Unknown	Unknown	352	0	0	352	128	127	49.8	255
Ax2-39	4	153715442	153715442	T	C	SNP	Prdm16	NM_027504.3	mouse	genbank	58_37k	-1	validated	missense	c.1994	p.E665G	0	NULL	HMMSmart_SET,HMMPfam_zf-C2H2,PatternScan_ZINC_FINGER_C2H2_1,HMMSmart_ZnF_C2H2,superfamily_SSF57667,superfamily_SSF82199	0	no_errors	Unknown	Unknown	Unknown	383	0	0	383	198	210	51.47	408
Ax2-39	7	109242800	109242800	G	A	SNP	Trpc2	NM_011644.2	mouse	genbank	58_37k	1	validated	missense	c.2843	p.R948Q	0	NULL	superfamily_Ankyrin repeat,HMMPfam_XRCC1_N,HMMPfam_Ion_trans,superfamily_Galactose-binding domain-like,HMMPfam_TRP_2	0	no_errors	Unknown	Unknown	Unknown	411	0	0	411	202	192	48.73	394
Ax2-39	7	151789396	151789396	T	C	SNP	Ano1	NM_178642.4	mouse	genbank	58_37k	-1	provisional	missense	c.2210	p.K737R	0	HMMPfam_DUF590	HMMPfam_DUF590	0	no_errors	Unknown	Unknown	Unknown	492	0	0	492	241	242	50.1	483
Ax2-39	9	37662895	37662895	A	G	SNP	Olfr877	NM_146417.1	mouse	genbank	58_37k	1	validated	missense	c.491	p.Q164R	0	HMMPfam_7tm_1,superfamily_SSF81321	HMMPfam_7tm_1,PatternScan_G_PROTEIN_RECEP_F1_1,superfamily_SSF81321	0	no_errors	Unknown	Unknown	Unknown	476	0	0	476	192	193	50.13	385
Ax2-39	10	126682531	126682532	0	T	INS	Kif5a	NM_001039000.4	mouse	genbank	58_37k	-1	validated	splice_site_ins	c.590-2_590-1	e8-1	0	0	0	0	no_errors	Unknown	Unknown	Unknown	306	0	0	306	161	112	41.03	273
Ax2-39	11	73167949	73167949	T	C	SNP	Olfr20	NM_146923.2	mouse	genbank	58_37k	1	validated	silent	c.693	p.A231	0	HMMPfam_7tm_1,superfamily_SSF81321	HMMPfam_7tm_1,PatternScan_G_PROTEIN_RECEP_F1_1,superfamily_SSF81321	0	no_errors	Unknown	Unknown	Unknown	434	0	0	434	177	223	55.75	400
Ax2-39	11	97535386	97535386	G	T	SNP	Mllt6	NM_139311.2	mouse	genbank	58_37k	1	validated	splice_site	c.1612+1	e10+1	0	0	0	0	no_errors	Unknown	Unknown	Unknown	545	0	0	545	277	313	53.05	590
Ax2-39	14	66768162	66768162	G	A	SNP	Chrna2	NM_144803.2	mouse	genbank	58_37k	1	provisional	missense	c.919	p.E307K	0	HMMPfam_Neur_chan_memb,superfamily_Neu_channel_TM	HMMPfam_Neur_chan_memb,superfamily_Neu_channel_TM,HMMPfam_Neur_chan_LBD,superfamily_Neur_chan_LBD,PatternScan_NEUROTR_ION_CHANNEL	0	no_errors	Unknown	Unknown	Unknown	292	0	0	292	141	110	43.82	251
Ax2-39	17	34670083	34670083	C	A	SNP	Btnl7	NM_001081663.1	mouse	genbank	58_37k	-1	provisional	missense	c.1491	p.R497S	0	HMMSmart_SM00449	HMMSmart_SM00406,HMMSmart_SM00409,HMMPfam_SPRY,HMMPfam_V-set,HMMSmart_SM00449,superfamily_Immunoglobulin	0	no_errors	Unknown	Unknown	Unknown	587	0	0	587	268	201	42.77	469
Ax2-39	18	37495397	37495397	T	C	SNP	Pcdhb6	NM_053131.1	mouse	genbank	58_37k	1	provisional	silent	c.1716	p.T572	0	superfamily_Cadherin	HMMPfam_Cadherin,HMMSmart_CA,PatternScan_CADHERIN_1,HMMPfam_Cadherin_2,superfamily_Cadherin	0	no_errors	Unknown	Unknown	Unknown	424	0	0	424	170	162	48.8	332
Ax2-39	19	56983759	56983759	G	A	SNP	Vwa2	NM_172840.2	mouse	genbank	58_37k	1	validated	missense	c.2005	p.V669I	0	HMMPfam_VWA,HMMSmart_SM00327,superfamily_vWA-like	HMMSmart_SM00179,HMMPfam_VWA,HMMSmart_SM00327,HMMPfam_EGF,HMMSmart_SM00181,PatternScan_EGF_1,PatternScan_EGF_2,superfamily_vWA-like,superfamily_EGF/Laminin	0	no_errors	Unknown	Unknown	Unknown	448	0	0	448	169	174	50.73	343
Ax2-39	X	98079710	98079710	A	C	SNP	Tex11	NM_031384.2	mouse	genbank	58_37k	-1	validated	missense	c.1786	p.L596V	0	NULL	HMMPfam_SPO22,superfamily_TPR-like	0	no_errors	Unknown	Unknown	Unknown	308	0	0	308	0	201	100	201
Ax2-4	4	96436355	96436355	T	G	SNP	Gm12695	NM_001081284.1	mouse	genbank	58_37k	-1	inferred	missense	c.267	p.Q89H	0	NULL	superfamily_SSF47473	0	no_errors	Unknown	Unknown	Unknown	380	0	0	380	189	227	54.57	416
Ax2-4	4	143748122	143748122	C	T	SNP	Oog3	NM_201258.2	mouse	genbank	58_37k	-1	validated	silent	c.990	p.G330	0	superfamily_SSF52047	superfamily_SSF52047	0	no_errors	Unknown	Unknown	Unknown	250	0	0	250	141	133	48.54	274
Ax2-4	5	10949006	10949006	C	A	SNP	LOC667880	XR_032693.1	mouse	genbank	58_37k	1	model	rna	NULL	NULL	0	0	0	0	pseudogene	Unknown	Unknown	Unknown	373	0	0	373	156	160	50.63	316
Ax2-4	13	9157432	9157432	A	G	SNP	Larp4b	NM_172585.2	mouse	genbank	58_37k	1	provisional	missense	c.1195	p.T399A	0	NULL	HMMPfam_La,HMMSmart_SM00715,superfamily_Winged helix DNA-binding domain	0	no_errors	Unknown	Unknown	Unknown	534	0	0	534	294	296	50.17	590
Ax2-4	X	84664565	84664565	A	G	SNP	Il1rapl1	ENSMUST00000078875	mouse	ensembl	58_37k	-1	known	silent	c.159	p.C53	0	HMMSmart_IG,HMMPfam_ig,superfamily_SSF48726	HMMPfam_TIR,HMMSmart_TIR,superfamily_TIR,HMMSmart_IGc2,HMMSmart_IG,HMMPfam_ig,superfamily_SSF48726	0	no_errors	Unknown	Unknown	Unknown	276	0	0	276	104	119	53.36	223
Ax2-48	5	20116935	20116935	G	A	SNP	Magi2	ENSMUST00000088516	mouse	ensembl	58_37k	1	known	missense	c.3472	p.E1158K	0	HMMPfam_PDZ,HMMSmart_SM00228,superfamily_PDZ domain-like	HMMPfam_WW,HMMSmart_SM00456,PatternScan_WW_DOMAIN_1,superfamily_WW domain,HMMPfam_PDZ,HMMSmart_SM00228,superfamily_PDZ domain-like,HMMPfam_Guanylate_kin,HMMSmart_SM00072,PatternScan_GUANYLATE_KINASE_1,superfamily_P-loop containing nucleoside triphosphate hydrolases	0	no_errors	Unknown	Unknown	Unknown	583	0	0	583	273	240	46.78	513
Ax2-48	5	20402328	20402328	A	T	SNP	Rsbn1l	NM_001080977.1	mouse	genbank	58_37k	-1	validated	silent	c.2031	p.T677	0	NULL	NULL	0	no_errors	Unknown	Unknown	Unknown	475	0	0	475	255	246	49.1	501
Ax2-48	7	86528579	86528579	T	C	SNP	Rlbp1	NM_020599.2	mouse	genbank	58_37k	-1	validated	silent	c.60	p.A20	0	NULL	HMMPfam_CRAL_TRIO,HMMSmart_SM00516,superfamily_CRAL/TRIO domain,HMMPfam_CRAL_TRIO_N,superfamily_CRAL/TRIO N-terminal domain	0	no_errors	Unknown	Unknown	Unknown	420	0	0	420	215	177	45.15	392
Ax2-48	7	134702596	134702596	T	C	SNP	LOC100043597	XM_001480403.1	mouse	genbank	58_37k	1	model	missense	c.7844	p.L2615P	0	NULL	HMMPfam_SNF2_N,HMMPfam_Helicase_C,HMMSmart_SM00490,HMMPfam_HSA,HMMSmart_SM00573,HMMSmart_SM00487,HMMPfam_AT_hook,HMMSmart_SM00384,superfamily_P-loop containing nucleoside triphosphate hydrolases	0	no_errors	Unknown	Unknown	Unknown	476	0	0	476	238	243	50.52	481
Ax2-48	7	150856737	150856737	T	G	SNP	Tnfrsf23	NM_024290.3	mouse	genbank	58_37k	-1	validated	missense	c.407	p.K136T	0	HMMPfam_TNFR_c6,HMMSmart_SM00208,PatternScan_TNFR_NGFR_1,superfamily_TNF receptor-like	HMMPfam_TNFR_c6,HMMSmart_SM00208,PatternScan_TNFR_NGFR_1,superfamily_TNF receptor-like	0	no_errors	Unknown	Unknown	Unknown	423	0	0	423	209	223	51.62	432
Ax2-48	10	79775100	79775100	A	T	SNP	Apc2	NM_011789.2	mouse	genbank	58_37k	1	validated	missense	c.3155	p.Q1052L	0	HMMPfam_APC_crr	HMMPfam_Arm,HMMSmart_SM00185,PatternScan_PHOSPHOPANTETHEINE,HMMPfam_APC_crr,HMMPfam_SAMP,HMMPfam_APC_basic,superfamily_ARM repeat	0	no_errors	Unknown	Unknown	Unknown	543	0	0	543	283	232	45.05	515
Ax2-48	11	68091000	68091000	G	T	SNP	Ntn1	NM_008744.2	mouse	genbank	58_37k	-1	validated	missense	c.1132	p.R378S	0	HMMPfam_Laminin_EGF,HMMSmart_EGF_Lam,PatternScan_EGF_LAM_1,superfamily_SSF57196	HMMPfam_Laminin_EGF,HMMSmart_EGF_Lam,PatternScan_EGF_LAM_1,HMMPfam_Laminin_N,HMMSmart_LamNT,superfamily_Gal_bind_like,superfamily_TIMP_like,PatternScan_EGF_1,HMMPfam_NTR,HMMSmart_C345C,superfamily_SSF57196	0	no_errors	Unknown	Unknown	Unknown	406	0	0	406	208	197	48.17	405
Ax2-48	11	85323208	85323208	T	A	SNP	Bcas3	ENSMUST00000108056	mouse	ensembl	58_37k	1	known	silent	c.1500	p.P500	0	NULL	superfamily_WD40 repeat-like	0	no_errors	Unknown	Unknown	Unknown	446	0	0	446	212	229	51.81	441
Ax2-48	12	112689142	112689142	A	G	SNP	ENSMUSG00000087280	ENSMUST00000151827	mouse	ensembl	58_37k	-1	known	rna	NULL	NULL	0	0	0	0	no_errors	Unknown	Unknown	Unknown	529	0	0	529	237	219	48.03	456
Ax2-48	14	56701831	56701831	T	C	SNP	Mcpt8	NM_008572.1	mouse	genbank	58_37k	-1	provisional	silent	c.477	p.Q159	0	HMMPfam_Trypsin,HMMSmart_SM00020,superfamily_Trypsin-like serine proteases	HMMPfam_Trypsin,HMMSmart_SM00020,superfamily_Trypsin-like serine proteases,PatternScan_TRYPSIN_HIS,PatternScan_TRYPSIN_SER	0	no_errors	Unknown	Unknown	Unknown	512	0	0	512	223	236	51.42	459
Ax2-48	19	5753928	5753928	G	C	SNP	Ltbp3	NM_008520.2	mouse	genbank	58_37k	1	validated	splice_site	c.2468-1	e18-1	0	0	0	0	no_errors	Unknown	Unknown	Unknown	441	0	0	441	243	241	49.69	484
Ax2-48	X	5277425	5277425	T	C	SNP	LOC627412	XR_031930.1	mouse	genbank	58_37k	-1	model	rna	NULL	NULL	0	0	0	0	pseudogene	Unknown	Unknown	Unknown	266	0	0	266	1	136	99.27	137
Ax2-6	1	4761376	4761376	A	C	SNP	LOC620009	XR_030608.1	mouse	genbank	58_37k	1	model	rna	NULL	NULL	0	0	0	0	pseudogene	Unknown	Unknown	Unknown	329	0	0	329	182	144	44.17	326
Ax2-6	3	95304786	95304786	C	T	SNP	Ctsk	NM_007802.3	mouse	genbank	58_37k	1	provisional	silent	c.30	p.P10	0	NULL	PatternScan_THIOL_PROTEASE_CYS,PatternScan_THIOL_PROTEASE_HIS,HMMPfam_Peptidase_C1,HMMSmart_SM00645,HMMPfam_Inhibitor_I29,superfamily_Cysteine proteinases	0	no_errors	Unknown	Unknown	Unknown	402	0	0	402	243	267	52.35	510
Ax2-6	6	30514346	30514346	A	C	SNP	Cpa2	NM_001024698.2	mouse	genbank	58_37k	1	provisional	missense	c.1175	p.K392T	0	HMMPfam_Peptidase_M14,HMMSmart_Zn_pept,superfamily_SSF53187	HMMPfam_Peptidase_M14,HMMSmart_Zn_pept,PatternScan_CARBOXYPEPT_ZN_1,PatternScan_CARBOXYPEPT_ZN_2,HMMPfam_Propep_M14,superfamily_Prot_inh_propept,superfamily_SSF53187	0	no_errors	Unknown	Unknown	Unknown	413	0	0	413	162	191	54.11	353
Ax2-6	11	21406951	21406951	G	0	DEL	4932414J04Rik	ENSMUST00000109573	mouse	ensembl	58_37k	-1	known	frame_shift_del	c.609	p.R204fs	0	superfamily_Kinase_like	PatternScan_TONB_DEPENDENT_REC_1,superfamily_Kinase_like,HMMPfam_Pkinase	0	no_errors	Unknown	Unknown	Unknown	385	0	0	385	154	160	49.84	314
Ax2-6	11	54988185	54988185	C	T	SNP	Slc36a2	NM_153170.3	mouse	genbank	58_37k	-1	validated	silent	c.495	p.A165	0	HMMPfam_Aa_trans	HMMPfam_Aa_trans	0	no_errors	Unknown	Unknown	Unknown	568	0	0	568	292	261	47.2	553
Ax2-6	11	74160970	74160970	A	C	SNP	Olfr411	ENSMUST00000052254	mouse	ensembl	58_37k	-1	known	missense	c.115	p.L39V	0	superfamily_SSF81321	HMMPfam_7tm_1,PatternScan_G_PROTEIN_RECEP_F1_1,superfamily_SSF81321	0	no_errors	Unknown	Unknown	Unknown	521	0	0	521	230	202	46.76	432
Ax2-6	14	50980534	50980534	C	A	SNP	Tlr11	NM_205819.2	mouse	genbank	58_37k	1	validated	missense	c.286	p.P96T	0	superfamily_SSF52047	HMMPfam_TIR,superfamily_TIR,HMMPfam_LRR_1,HMMSmart_LRR_TYP,superfamily_SSF52047,superfamily_SSF52058	0	no_errors	Unknown	Unknown	Unknown	554	0	0	554	154	184	53.8	338
Ax2-6	17	18210663	18210663	C	A	SNP	EG637021	XM_975323.2	mouse	genbank	58_37k	1	model	missense	c.1879	p.P627T	0	HMMPfam_7tm_3	HMMPfam_ANF_receptor,HMMPfam_NCD3G,HMMPfam_7tm_3,superfamily_Periplasmic binding protein-like I	0	pseudogene	Unknown	Unknown	Unknown	388	0	0	388	133	138	50.92	271
Ax2-6	17	26423661	26423661	T	G	SNP	EG383229	XM_356935.3	mouse	genbank	58_37k	-1	model	missense	c.211	p.N71H	0	HMMPfam_Globin,superfamily_Globin-like	HMMPfam_Globin,superfamily_Globin-like	0	no_errors	Unknown	Unknown	Unknown	561	0	0	561	237	230	49.25	467
Ax2-6	X	81719578	81719578	T	A	SNP	Dmd	NM_007868.5	mouse	genbank	58_37k	1	validated	missense	c.7394	p.L2465Q	0	HMMPfam_Spectrin,superfamily_Spectrin	HMMPfam_ZZ,HMMSmart_ZnF_ZZ,PatternScan_ZF_ZZ_1,HMMPfam_WW,HMMSmart_WW,PatternScan_WW_DOMAIN_1,superfamily_WW_Rsp5_WWP,PatternScan_ACTININ_1,PatternScan_ACTININ_2,HMMPfam_CH,HMMSmart_CH,HMMPfam_Spectrin,HMMPfam_efhand_1,HMMPfam_efhand_2,superfamily_Calponin-homology,HMMSmart_SPEC,superfamily_Spectrin,superfamily_SSF47473	0	no_errors	Unknown	Unknown	Unknown	245	0	0	245	0	188	100	188
Ax2-27	6	113680883	113680883	T	A	SNP	Sec13	NM_024206.4	mouse	genbank	58_37k	-1	provisional	missense	c.469	p.S157C	0	HMMSmart_WD40,superfamily_WD40_like,HMMPfam_WD40	HMMSmart_WD40,superfamily_WD40_like,PatternScan_WD_REPEATS_1,HMMPfam_WD40	0	no_errors	Unknown	Unknown	Unknown	604	1	0.17	605	316	271	46.09	587
Ax2-34	11	82817349	82817349	C	T	SNP	Slfn8	NM_181545.4	mouse	genbank	58_37k	-1	validated	missense	c.1965	p.M655I	0	superfamily_SSF52540	HMMPfam_AAA_4,superfamily_SSF52540	0	no_errors	Unknown	Unknown	Unknown	563	1	0.18	564	275	272	49.73	547
Ax2-39	8	98289021	98289021	A	C	SNP	Cnot1	ENSMUST00000098473	mouse	ensembl	58_37k	-1	known	silent	c.1074	p.T358	0	NULL	HMMPfam_Not1,PatternScan_LECTIN_LEGUME_BETA	0	no_errors	Unknown	Unknown	Unknown	568	1	0.18	569	258	267	50.76	525
Ax2-24	9	19143248	19143248	C	A	SNP	Olfr845	NM_207145.2	mouse	genbank	58_37k	1	validated	missense	c.343	p.L115I	0	HMMPfam_7tm_1,PatternScan_G_PROTEIN_RECEP_F1_1,superfamily_SSF81321	HMMPfam_7tm_1,PatternScan_G_PROTEIN_RECEP_F1_1,superfamily_SSF81321	0	no_errors	Unknown	Unknown	Unknown	534	1	0.19	535	162	174	51.79	336
Ax2-16	15	10908392	10908392	T	C	SNP	C1qtnf3	NM_030888.3	mouse	genbank	58_37k	1	provisional	missense	c.703	p.S235P	0	HMMPfam_C1q,HMMSmart_SM00110,superfamily_TNF-like	HMMPfam_C1q,HMMSmart_SM00110,HMMPfam_Collagen,superfamily_TNF-like	0	no_errors	Unknown	Unknown	Unknown	506	1	0.2	507	232	154	39.9	386
Ax2-34	5	14680949	14680949	T	G	SNP	Pclo	NM_011995.4	mouse	genbank	58_37k	1	validated	missense	c.9374	p.I3125S	0	NULL	HMMPfam_C2,HMMSmart_SM00239,HMMPfam_PDZ,HMMSmart_SM00228,superfamily_PDZ domain-like,HMMPfam_zf-piccolo,superfamily_C2 domain (Calcium/lipid-binding domain CaLB),superfamily_FYVE/PHD zinc finger	0	no_errors	Unknown	Unknown	Unknown	509	1	0.2	510	200	201	50.12	401
Ax2-34	18	57424100	57424100	C	T	SNP	Megf10	NM_001001979.	mouse	genbank	58_37k	1	validated	silent	c.1596	p.G532	0	NULL	HMMPfam_Laminin_EGF,HMMSmart_EGF_Lam,HMMSmart_EGF,HMMPfam_EMI,PatternScan_EGF_1,PatternScan_EGF_2,HMMPfam_EGF_2,superfamily_SSF57196	0	no_errors	Unknown	Unknown	Unknown	477	1	0.21	478	185	204	52.04	389
Ax2-34	16	20211717	20211717	A	G	SNP	Yeats2	NM_001033237.2	mouse	genbank	58_37k	1	validated	missense	c.2785	p.S929G	0	NULL	HMMPfam_YEATS	0	no_errors	Unknown	Unknown	Unknown	406	1	0.25	407	191	196	50.65	387
Ax2-20	7	104420355	104420355	T	A	SNP	Gab2	NM_010248.2	mouse	genbank	58_37k	1	validated	silent	c.426	p.S142	0	NULL	HMMPfam_PH,HMMSmart_PH,superfamily_SSF50729	0	no_errors	Unknown	Unknown	Unknown	388	1	0.26	389	231	252	52.17	483
Ax2-26	2	30888565	30888565	C	T	SNP	Fnbp1	NM_001038700.2	mouse	genbank	58_37k	-1	validated	missense	c.1630	p.D544N	0	NULL	HMMPfam_FCH,HMMSmart_FCH,HMMPfam_SH3_1,HMMSmart_SH3,superfamily_SH3	0	no_errors	Unknown	Unknown	Unknown	378	1	0.26	379	231	210	47.62	441
Ax1-11	10	126535960	126535960	T	G	SNP	Os9	NM_177614.3	mouse	genbank	58_37k	-1	validated	missense	c.1055	p.N352T	0	NULL	superfamily_Mannose 6-phosphate receptor domain,HMMPfam_PRKCSH	0	no_errors	Unknown	Unknown	Unknown	366	1	0.27	367	477	484	50.31	961
Ax1-18	12	116404150	116404150	G	T	SNP	ENSMUSG00000076715	ENSMUST00000103524	mouse	ensembl	58_37k	-1	known	missense	c.139	p.L47M	0	HMMSmart_SM00406,HMMPfam_V-set,superfamily_Immunoglobulin	HMMSmart_SM00406,HMMPfam_V-set,superfamily_Immunoglobulin	0	no_stop_codon:bad_bp_length_for_coding_region	Unknown	Unknown	Unknown	368	1	0.27	369	132	132	50	264
Ax1-16	2	111026889	111026889	A	C	SNP	LOC623301	XR_034254.1	mouse	genbank	58_37k	1	model	rna	NULL	NULL	0	0	0	0	pseudogene	Unknown	Unknown	Unknown	359	1	0.28	360	244	231	48.63	475
Ax1-35	12	110956969	110956969	A	C	SNP	ENSMUSG00000070105	ENSMUST00000093597	mouse	ensembl	58_37k	1	known	rna	NULL	NULL	0	0	0	0	no_errors	Unknown	Unknown	Unknown	353	1	0.28	354	145	136	48.4	281
Ax1-8	1	24037271	24037271	A	G	SNP	Fam135a	NM_026604.4	mouse	genbank	58_37k	-1	validated	missense	c.1355	p.L452P	0	NULL	HMMPfam_DUF676,superfamily_alpha/beta-Hydrolases	0	no_errors	Unknown	Unknown	Unknown	353	1	0.28	354	200	206	50.74	406
Ax2-48	17	16806615	16806615	C	T	SNP	LOC100041407	XM_001476338.1	mouse	genbank	58_37k	-1	model	silent	c.618	p.P206	0	HMMPfam_Cmyb_C	HMMPfam_Cmyb_C	0	pseudogene	Unknown	Unknown	Unknown	340	1	0.29	341	163	152	48.25	315
Ax1-8	1	53700343	53700343	A	C	SNP	Dnahc7	XM_001477662.1	mouse	genbank	58_37k	-1	model	missense	c.697	p.L233V	0	NULL	PatternScan_ADH_SHORT,HMMSmart_SM00382,HMMPfam_Dynein_heavy,HMMPfam_AAA_5,HMMPfam_DHC_N2,PatternScan_EF_HAND_1,superfamily_P-loop containing nucleoside triphosphate hydrolases	0	no_errors	Unknown	Unknown	Unknown	335	1	0.3	336	199	207	50.99	406
Ax1-18	9	107454037	107454037	G	A	SNP	Rassf1	ENSMUST00000122225	mouse	ensembl	58_37k	1	known	missense	c.110	p.G37D	0	superfamily_SSF57889	HMMPfam_RA,HMMSmart_RA,HMMPfam_C1_1,HMMSmart_C1,superfamily_SSF57889	0	no_errors	Unknown	Unknown	Unknown	321	1	0.31	322	137	141	50.54	278
Ax1-18	13	100991748	100991748	T	G	SNP	Naip5	NM_010870.2	mouse	genbank	58_37k	-1	validated	silent	c.2934	p.R978	0	NULL	HMMPfam_BIR,HMMSmart_BIR,PatternScan_BIR_REPEAT_1,HMMPfam_NACHT,superfamily_SSF52047,superfamily_SSF57924	0	no_errors	Unknown	Unknown	Unknown	318	1	0.31	319	152	148	49.33	300
Ax1-2	2	20583621	20583621	A	G	SNP	Etl4	NM_001081006.1	mouse	genbank	58_37k	1	validated	missense	c.604	p.M202V	0	NULL	NULL	0	no_errors	Unknown	Unknown	Unknown	317	1	0.31	318	259	226	46.6	485
Ax1-8	5	88922200	88922200	A	T	SNP	Enam	NM_017468.3	mouse	genbank	58_37k	1	validated	missense	c.470	p.D157V	0	NULL	NULL	0	no_errors	Unknown	Unknown	Unknown	325	1	0.31	326	246	235	48.76	481
Ax1-16	8	122157205	122157205	A	G	SNP	Kcng4	NM_025734.2	mouse	genbank	58_37k	-1	provisional	missense	c.331	p.F111L	0	HMMSmart_BTB,HMMPfam_K_tetra,superfamily_BTB/POZ_fold	HMMSmart_BTB,HMMPfam_K_tetra,HMMPfam_Ion_trans,superfamily_BTB/POZ_fold,superfamily_SSF81324	0	no_errors	Unknown	Unknown	Unknown	291	1	0.34	292	228	249	52.2	477
Ax1-14	4	141188401	141188401	T	G	SNP	Plekhm2	ENSMUST00000084203	mouse	ensembl	58_37k	-1	known	missense	c.1029	p.K343N	0	NULL	HMMPfam_PH,HMMSmart_SM00233,HMMPfam_RUN,HMMSmart_SM00593,PatternScan_ALDEHYDE_DEHYDR_CYS,superfamily_PH domain-like	0	no_errors	Unknown	Unknown	Unknown	275	1	0.36	276	406	371	47.75	777
Ax1-23	14	20964303	20964303	A	G	SNP	Kcnk5	NM_021542.4	mouse	genbank	58_37k	-1	provisional	missense	c.340	p.F114L	0	HMMPfam_Ion_trans_2,superfamily_SSF81324	HMMPfam_Ion_trans_2,superfamily_SSF81324	0	no_errors	Unknown	Unknown	Unknown	267	1	0.37	268	181	193	51.6	374
Ax1-8	11	20140320	20140320	A	G	SNP	Cep68	NM_172260.3	mouse	genbank	58_37k	-1	provisional	missense	c.694	p.S232P	0	NULL	superfamily_Spectrin repeat	0	no_errors	Unknown	Unknown	Unknown	260	1	0.38	261	168	186	52.54	354
Ax1-8	10	80252098	80252098	T	C	SNP	Dot1l	NM_199322.1	mouse	genbank	58_37k	1	provisional	missense	c.3433	p.S1145P	0	NULL	HMMPfam_DOT1,HMMPfam_AT_hook,HMMSmart_AT_hook,superfamily_SSF53335	0	no_errors	Unknown	Unknown	Unknown	254	1	0.39	255	205	195	48.63	400
Ax1-8	11	68921969	68921969	T	C	SNP	Per1	NM_011065.4	mouse	genbank	58_37k	1	validated	missense	c.3553	p.S1185P	0	NULL	HMMSmart_PAS,HMMSmart_PAC,HMMPfam_PAS_3,superfamily_SSF55785	0	no_errors	Unknown	Unknown	Unknown	257	1	0.39	258	187	187	50	374
Ax2-30	7	25300372	25300372	T	C	SNP	Zfp428	NM_146183.2	mouse	genbank	58_37k	1	validated	silent	c.354	p.A118	0	NULL	PatternScan_ZINC_FINGER_C2H2_1,HMMSmart_ZnF_C2H2	0	no_errors	Unknown	Unknown	Unknown	475	2	0.42	477	424	448	51.38	872
Ax1-16	5	88757576	88757576	T	C	SNP	Prol1	NM_008644.2	mouse	genbank	58_37k	1	validated	missense	c.682	p.S228P	0	NULL	NULL	0	no_errors	Unknown	Unknown	Unknown	433	2	0.46	435	273	244	47.2	517
Ax1-7	12	102173940	102173940	C	A	SNP	Ccdc88c	NM_026681.4	mouse	genbank	58_37k	-1	provisional	missense	c.3648	p.E1216D	0	NULL	superfamily_Prefoldin,superfamily_tRNA-binding arm	0	no_errors	Unknown	Unknown	Unknown	197	1	0.51	198	271	316	53.83	587
Ax2-4	15	100349028	100349028	A	C	SNP	Tcfcp2	NM_033476.2	mouse	genbank	58_37k	-1	provisional	silent	c.801	p.P267	0	NULL	HMMPfam_CP2,superfamily_SAM/Pointed domain	0	no_errors	Unknown	Unknown	Unknown	552	3	0.54	555	360	275	43.31	635
Ax2-39	11	9299450	9299450	G	A	SNP	Abca13	NM_178259.3	mouse	genbank	58_37k	1	validated	missense	c.11020	p.A3674T	0	NULL	HMMPfam_ABC_tran,HMMSmart_SM00382,PatternScan_ABC_TRANSPORTER_1,superfamily_P-loop containing nucleoside triphosphate hydrolases	0	no_errors	Unknown	Unknown	Unknown	532	3	0.56	535	199	209	51.23	408
Ax1-16	X	143825460	143825460	A	G	SNP	Il13ra2	NM_008356.3	mouse	genbank	58_37k	-1	provisional	missense	c.610	p.F204L	0	superfamily_Fibronectin type III	HMMPfam_Haemat_rec_S_F2,PatternScan_HEMATOPO_REC_S_F2,superfamily_Fibronectin type III	0	no_errors	Unknown	Unknown	Unknown	160	1	0.62	161	2	192	98.97	194
Ax1-16	4	143556040	143556040	T	C	SNP	ENSMUSG00000078510	ENSMUST00000105764	mouse	ensembl	58_37k	-1	known	missense	c.332	p.Q111R	0	superfamily_RNI-like	superfamily_RNI-like	0	no_errors	Unknown	Unknown	Unknown	315	2	0.63	317	185	196	51.44	381
Ax1-7	13	34980005	34980005	A	G	SNP	Prpf4b	NM_013830.2	mouse	genbank	58_37k	1	validated	silent	c.1425	p.R475	0	NULL	HMMSmart_S_TKc,PatternScan_PROTEIN_KINASE_ST,superfamily_Kinase_like,HMMPfam_Pkinase	0	no_errors	Unknown	Unknown	Unknown	427	9	2.06	436	395	372	48.5	767
Ax1-7	5	116120300	116120300	G	A	SNP	Ccdc64	NM_001080808.1	mouse	genbank	58_37k	-1	provisional	silent	c.781	p.L261	0	NULL	NULL	0	no_errors	Unknown	Unknown	Unknown	328	10	2.96	338	377	398	51.35	775
Ax2-24	10	52024482	52024482	A	G	SNP	Dcbld1	NM_025705.3	mouse	genbank	58_37k	1	validated	missense	c.648	p.I216M	0	HMMPfam_LCCL,HMMSmart_SM00603,superfamily_LCCL domain	HMMPfam_CUB,HMMSmart_SM00042,superfamily_Spermadhesin CUB domain,HMMPfam_LCCL,HMMSmart_SM00603,superfamily_LCCL domain	0	no_errors	Unknown	Unknown	Unknown	498	16	3.11	514	223	206	48.02	429
Ax2-34	10	52024482	52024482	A	G	SNP	Dcbld1	NM_025705.3	mouse	genbank	58_37k	1	validated	missense	c.648	p.I216M	0	HMMPfam_LCCL,HMMSmart_SM00603,superfamily_LCCL domain	HMMPfam_CUB,HMMSmart_SM00042,superfamily_Spermadhesin CUB domain,HMMPfam_LCCL,HMMSmart_SM00603,superfamily_LCCL domain	0	no_errors	Unknown	Unknown	Unknown	498	16	3.11	514	215	211	49.53	426
Ax1-23	10	52024482	52024482	A	G	SNP	Dcbld1	NM_025705.3	mouse	genbank	58_37k	1	validated	missense	c.648	p.I216M	0	HMMPfam_LCCL,HMMSmart_SM00603,superfamily_LCCL domain	HMMPfam_CUB,HMMSmart_SM00042,superfamily_Spermadhesin CUB domain,HMMPfam_LCCL,HMMSmart_SM00603,superfamily_LCCL domain	0	no_errors	Unknown	Unknown	Unknown	325	16	4.69	341	180	196	52.13	376
Ax1-5	10	52024482	52024482	A	G	SNP	Dcbld1	NM_025705.3	mouse	genbank	58_37k	1	validated	missense	c.648	p.I216M	0	HMMPfam_LCCL,HMMSmart_SM00603,superfamily_LCCL domain	HMMPfam_CUB,HMMSmart_SM00042,superfamily_Spermadhesin CUB domain,HMMPfam_LCCL,HMMSmart_SM00603,superfamily_LCCL domain	0	no_errors	Unknown	Unknown	Unknown	325	16	4.69	341	253	253	50	506
